# Supplementary material for: (Acetyl­acetonato-κ2 O,O′)chlorido­trimethano­latoniobium(V)
Source: Acta Crystallogr Sect E Struct Rep Online. 2010 Jun 16;66(Pt 7):m801–2. doi: 10.1107/S1600536810021719 (PMC3006950; doi:10.1107/S1600536810021719)
Supplement: Supplementary file 1 [file e-66-0m801-sup1.cif]

##############################################################################
###                                                                        ###
###        Electronic paper (Acta Crystallographica Section E)             ###
###                                                                        ###
##############################################################################
#                                                                            #
# This CIF contains the data in a paper accepted for publication in Acta     #
# Crystallographica Section E. It conforms to the requirements of Notes      #
# for Authors for Section E, and has been peer reviewed under the auspices   #
# of the IUCr Commission on Journals.                                        #
#                                                                            #
# Full details of the Crystallographic Information File format               #
# are given in the paper "The Crystallographic Information File (CIF):       #
# a New Standard Archive File for Crystallography" by S. R. Hall, F. H.      #
# Allen and I. D. Brown [Acta Cryst. (1991), A47, 655-685].                  #
#                                                                            #
# The current version of the core CIF dictionary is obtainable from          #
# ftp://ftp.iucr.org/pub/cif_core.dic. The current version number is 2.4.    #
#                                                                            #
# Software is freely available for graphical display of the structure(s) in  #
# this CIF.  For information consult the CIF home page http://www.iucr.org/  #
# cif/home.html                                                              #
#                                                                            #
# This file may be used for bona fide research purposes within the           #
# scientific community so long as proper attribution is given to the journal # 
# article from which it was obtained.                                        #
#                                                                            #
##############################################################################
                                             
data_global
_audit_creation_method     'WinGX routine CIF_UPDATE'
_audit_conform_dict_name     cif_core.dic
_audit_conform_dict_version     2.4
_journal_data_validation_number     ?
_journal_date_recd_electronic     2010-05-28
_journal_date_accepted     2010-06-07
_journal_name_full     'Acta Crystallographica, Section E'
_journal_year     2010
_journal_volume     66
_journal_issue      7
_journal_page_first     m801
_journal_page_last     m802
_journal_paper_category     QM
_journal_coeditor_code     PV2289
loop_
    _publ_contact_author_name
    'Herbst, Leandra'
_publ_contact_author_address
;Department of Chemistry
University of the Free State
P.O. Box 339
Bloemfontein
9300
South Africa
;
_publ_contact_author_email     leandra9herbst@yahoo.com
_publ_contact_author_fax     '+27(0)51 4446384'
_publ_contact_author_phone     '+27(0)51 4012437'
_publ_section_title
;
(Acetylacetonato-\k^2^<i>O</i>,<i>O</i>')chloridotrimethanolatoniobium(V)
;
loop_
    _publ_author_name
    _publ_author_address
    'Herbst, Leandra'
;
Department of Chemistry
University of the Free State
PO Box 339
Bloemfontein 9300
South Africa
;
    'Koen, Renier'
;
Department of Chemistry
University of the Free State
PO Box 339
Bloemfontein 9300
South Africa
;
    'Roodt, Andreas'
;
Department of Chemistry
University of the Free State
PO Box 339
Bloemfontein 9300
South Africa
;
    'Visser, Hendrik G.'
;
Department of Chemistry
University of the Free State
PO Box 339
Bloemfontein 9300
South Africa
;
data_I
_audit_creation_method     'WinGX routine CIF_UPDATE'
_chemical_name_systematic
;
(Acetylacetonato-\k^2^<i>O</i>,<i>O</i>')chloridotrimethanolatoniobium(V)
;
_chemical_formula_moiety     'C8 H16 Cl Nb O5'
_chemical_formula_sum     'C8 H16 Cl Nb O5'
_chemical_formula_iupac     '[Nb (C H3 O)3 (C5 H7 O2) Cl]'
_chemical_formula_weight     320.57
_symmetry_cell_setting     orthorhombic
_symmetry_space_group_name_H-M     'P b c a'
_symmetry_space_group_name_Hall     '-P 2ac 2ab'
loop_
    _symmetry_equiv_pos_as_xyz
    'x, y, z'
    '-x+1/2, -y, z+1/2'
    'x+1/2, -y+1/2, -z'
    '-x, y+1/2, -z+1/2'
    '-x, -y, -z'
    'x-1/2, y, -z-1/2'
    '-x-1/2, y-1/2, z'
    'x, -y-1/2, z-1/2'
_cell_length_a     12.296(5)
_cell_length_b     12.915(4)
_cell_length_c     15.470(5)
_cell_angle_alpha     90.000
_cell_angle_beta     90.000
_cell_angle_gamma     90.000
_cell_volume     2456.7(16)
_cell_formula_units_Z     8
_cell_measurement_reflns_used     9878
_cell_measurement_theta_min     2.64
_cell_measurement_theta_max     28.35
_cell_measurement_temperature     100(2)
_exptl_crystal_description     'cuboid'
_exptl_crystal_colour     'pale-yellow'
_exptl_crystal_size_max     0.36
_exptl_crystal_size_mid     0.3
_exptl_crystal_size_min     0.19
_exptl_crystal_density_diffrn     1.733
_exptl_crystal_density_method     'not measured'
_exptl_crystal_F_000     1296
_exptl_absorpt_coefficient_mu     1.196
_exptl_absorpt_correction_type     multi-scan
_exptl_absorpt_process_details     '(SADABS; Bruker, 2004)'
_exptl_absorpt_correction_T_min     0.6727
_exptl_absorpt_correction_T_max     0.8047
_exptl_special_details
;
The intensity data were collected on a Bruker X8 ApexII 4 K Kappa CCD
diffractometer using an exposure time of 60 s/frame. A total of 688 frames
were collected with a frame width of 0.5\% covering up to \q = 28.24\% with
99.1% completeness accomplished.
;
_diffrn_ambient_temperature     100(2)
_diffrn_radiation_type     MoK\a
_diffrn_radiation_wavelength     0.71073
_diffrn_radiation_source     'fine-focus sealed tube'
_diffrn_radiation_monochromator     graphite
_diffrn_measurement_device_type
;
Bruker X8 APEXII 4K Kappa CCD
;
_diffrn_measurement_method     '\w and \f scans'
_diffrn_reflns_number     28601
_diffrn_reflns_av_R_equivalents     0.0302
_diffrn_reflns_theta_min     2.63
_diffrn_reflns_theta_max     28.36
_diffrn_reflns_theta_full     28.36
_diffrn_measured_fraction_theta_max     1
_diffrn_measured_fraction_theta_full     1
_diffrn_reflns_limit_h_min     -12
_diffrn_reflns_limit_h_max     16
_diffrn_reflns_limit_k_min     -14
_diffrn_reflns_limit_k_max     17
_diffrn_reflns_limit_l_min     -18
_diffrn_reflns_limit_l_max     20
_refine_special_details
;
Refinement of <i>F</i>^2^ against ALL reflections. The weighted <i>R</i>-factor
<i>wR</i> and goodness of fit <i>S</i> are based on <i>F</i>^2^, conventional
<i>R</i>-factors <i>R</i> are based on <i>F</i>, with <i>F</i> set to zero for
negative <i>F</i>^2^. The threshold expression of <i>F</i>^2^ >
2\s(<i>F</i>^2^) is used only for calculating <i>R</i>-factors(gt) <i>etc</i>.
and is not relevant to the choice of reflections for refinement.
<i>R</i>-factors based on <i>F</i>^2^ are statistically about twice as large
as those based on <i>F</i>, and <i>R</i>- factors based on ALL data will be
even larger.
;
_reflns_number_total     3083
_reflns_number_gt     2757
_reflns_threshold_expression     I>2\s(I)
_refine_ls_structure_factor_coef     Fsqd
_refine_ls_matrix_type     full
_refine_ls_R_factor_all     0.0302
_refine_ls_R_factor_gt     0.0228
_refine_ls_wR_factor_ref     0.0678
_refine_ls_goodness_of_fit_ref     1.155
_refine_ls_restrained_S_all     1.177
_refine_ls_number_reflns     3083
_refine_ls_number_parameters     141
_refine_ls_number_restraints     0
_refine_ls_number_constraints     0
_refine_ls_hydrogen_treatment     constr
_refine_ls_weighting_scheme     calc
_refine_ls_weighting_details
         'calc w=1/[\s^2^(Fo^2^)+(0.0273P)^2^+3.5334P] where P=(Fo^2^+2Fc^2^)/3'
_atom_sites_solution_hydrogens     geom
_atom_sites_solution_primary     direct
_atom_sites_solution_secondary     difmap
_refine_ls_shift/su_max     0.001
_refine_ls_shift/su_mean     0
_refine_diff_density_max     1.055
_refine_diff_density_min     -0.874
_refine_ls_extinction_method     none
loop_
    _atom_type_symbol
    _atom_type_description
    _atom_type_scat_dispersion_real
    _atom_type_scat_dispersion_imag
    _atom_type_scat_source
    C C 0.0033 0.0016 'International Tables Vol C Tables 4.2.6.8 and 6.1.1.4'
    H H 0 0 'International Tables Vol C Tables 4.2.6.8 and 6.1.1.4'
    O O 0.0106 0.006 'International Tables Vol C Tables 4.2.6.8 and 6.1.1.4'
    Cl Cl 0.1484 0.1585 'International Tables Vol C Tables 4.2.6.8 and 6.1.1.4'
    Nb Nb -2.0727 0.6215 'International Tables Vol C Tables 4.2.6.8 and 6.1.1.4'
_computing_data_collection     'APEX2 (Bruker, 2005)'
_computing_cell_refinement     'SAINT-Plus (Bruker, 2004)'
_computing_data_reduction     'SAINT-Plus (Bruker, 2004)'
_computing_structure_solution     'SHELXS97 (Sheldrick, 2008)'
_computing_structure_refinement     'SHELXL97 (Sheldrick, 2008)'
_computing_molecular_graphics     'DIAMOND (Brandenburg & Putz, 2005)'
_computing_publication_material     'WinGX (Farrugia, 1999)'
loop_
    _atom_site_type_symbol
    _atom_site_label
    _atom_site_fract_x
    _atom_site_fract_y
    _atom_site_fract_z
    _atom_site_U_iso_or_equiv
    _atom_site_adp_type
    _atom_site_calc_flag
    _atom_site_refinement_flags
    _atom_site_occupancy
    _atom_site_disorder_assembly
    _atom_site_disorder_group
    C C1 0.00363(19) 0.09540(17) 0.76165(14) 0.0195(4) Uani d . 1 . .
    H H1A -0.0385 0.1594 0.7676 0.029 Uiso calc R 1 . .
    H H1B 0.0228 0.0692 0.8191 0.029 Uiso calc R 1 . .
    H H1C -0.04 0.0435 0.7311 0.029 Uiso calc R 1 . .
    C C2 0.3610(2) 0.07674(19) 0.54112(15) 0.0217(5) Uani d . 1 . .
    H H2A 0.3222 0.0834 0.4861 0.033 Uiso calc R 1 . .
    H H2B 0.3847 0.0049 0.5488 0.033 Uiso calc R 1 . .
    H H2C 0.4247 0.1224 0.5409 0.033 Uiso calc R 1 . .
    C C3 0.26952(19) 0.38799(16) 0.74055(15) 0.0195(4) Uani d . 1 . .
    H H3A 0.2855 0.43 0.6894 0.029 Uiso calc R 1 . .
    H H3B 0.3309 0.3915 0.7809 0.029 Uiso calc R 1 . .
    H H3C 0.2039 0.4145 0.7689 0.029 Uiso calc R 1 . .
    C C4 0.2957(2) 0.37805(19) 0.41139(16) 0.0231(5) Uani d . 1 . .
    H H4A 0.3083 0.44 0.4466 0.035 Uiso calc R 1 . .
    H H4B 0.2605 0.3978 0.357 0.035 Uiso calc R 1 . .
    H H4C 0.3654 0.3443 0.399 0.035 Uiso calc R 1 . .
    C C5 0.22378(18) 0.30466(16) 0.45973(14) 0.0158(4) Uani d . 1 . .
    C C6 0.14339(18) 0.24919(17) 0.41581(14) 0.0174(4) Uani d . 1 . .
    H H6 0.1304 0.2657 0.3569 0.021 Uiso calc R 1 . .
    C C7 0.08152(17) 0.17147(16) 0.45334(13) 0.0148(4) Uani d . 1 . .
    O O1 0.09963(13) 0.11572(11) 0.71426(9) 0.0162(3) Uani d . 1 . .
    O O2 0.29097(12) 0.10497(12) 0.60982(10) 0.0161(3) Uani d . 1 . .
    O O3 0.25251(13) 0.28363(11) 0.71528(9) 0.0158(3) Uani d . 1 . .
    O O4 0.24286(13) 0.29502(11) 0.54083(10) 0.0155(3) Uani d . 1 . .
    O O5 0.09160(13) 0.14211(11) 0.53257(9) 0.0158(3) Uani d . 1 . .
    Cl Cl1 0.02912(4) 0.32547(4) 0.64105(3) 0.01788(11) Uani d . 1 . .
    Nb Nb1 0.178955(15) 0.198214(14) 0.638103(11) 0.01144(7) Uani d . 1 . .
    C C8 -0.00329(19) 0.11656(18) 0.40125(14) 0.0200(4) Uani d . 1 . .
    H H8A -0.0015 0.0424 0.4147 0.03 Uiso calc R 1 . .
    H H8B 0.0113 0.1268 0.3396 0.03 Uiso calc R 1 . .
    H H8C -0.0752 0.1445 0.4154 0.03 Uiso calc R 1 . .
loop_
    _atom_site_aniso_label
    _atom_site_aniso_U_11
    _atom_site_aniso_U_22
    _atom_site_aniso_U_33
    _atom_site_aniso_U_12
    _atom_site_aniso_U_13
    _atom_site_aniso_U_23
    C1 0.0207(11) 0.0218(10) 0.0160(10) -0.0056(9) 0.0046(8) -0.0002(8)
    C2 0.0221(11) 0.0254(11) 0.0175(10) 0.0029(9) 0.0043(9) -0.0018(8)
    C3 0.0185(11) 0.0155(9) 0.0245(11) -0.0016(8) -0.0015(9) -0.0023(8)
    C4 0.0237(12) 0.0247(12) 0.0209(11) -0.0011(9) 0.0053(9) 0.0094(9)
    C5 0.0175(10) 0.0160(10) 0.0139(10) 0.0040(8) 0.0042(8) 0.0037(7)
    C6 0.0192(10) 0.0226(10) 0.0105(9) 0.0033(9) 0.0009(8) 0.0023(8)
    C7 0.0155(10) 0.0178(9) 0.0112(9) 0.0054(8) -0.0003(8) -0.0029(7)
    O1 0.0187(8) 0.0174(7) 0.0125(7) -0.0016(6) 0.0030(6) 0.0022(6)
    O2 0.0161(7) 0.0180(7) 0.0140(7) 0.0021(6) 0.0020(6) 0.0010(6)
    O3 0.0194(8) 0.0148(7) 0.0132(7) -0.0018(6) -0.0011(6) -0.0007(5)
    O4 0.0173(7) 0.0170(7) 0.0123(7) -0.0024(6) 0.0009(6) 0.0025(5)
    O5 0.0198(8) 0.0165(7) 0.0112(7) -0.0032(6) -0.0013(6) -0.0006(5)
    Cl1 0.0170(2) 0.0169(2) 0.0198(3) 0.00236(19) 0.00092(19) 0.00026(18)
    Nb1 0.01376(11) 0.01214(10) 0.00841(10) -0.00081(6) 0.00045(6) 0.00115(6)
    C8 0.0199(11) 0.0250(11) 0.0150(10) 0.0007(9) -0.0035(8) -0.0043(8)
_geom_special_details
;
All s.u.'s (except the s.u. in the dihedral angle between two l.s. planes) are
estimated using the full covariance matrix. The cell s.u.'s are taken into
account individually in the estimation of s.u.'s in distances, angles and
torsion angles; correlations between s.u.'s in cell parameters are only used
when they are defined by crystal symmetry. An approximate (isotropic)
treatment of cell s.u.'s is used for estimating s.u.'s involving l.s. planes.
;
loop_
    _geom_bond_atom_site_label_1
    _geom_bond_atom_site_label_2
    _geom_bond_site_symmetry_2
    _geom_bond_distance
    _geom_bond_publ_flag
    C1 O1 . 1.414(3) ?
    C1 H1A . 0.98 ?
    C1 H1B . 0.98 ?
    C1 H1C . 0.98 ?
    C2 O2 . 1.416(3) ?
    C2 H2A . 0.98 ?
    C2 H2B . 0.98 ?
    C2 H2C . 0.98 ?
    C3 O3 . 1.419(2) ?
    C3 H3A . 0.98 ?
    C3 H3B . 0.98 ?
    C3 H3C . 0.98 ?
    C4 C5 . 1.497(3) ?
    C4 H4A . 0.98 ?
    C4 H4B . 0.98 ?
    C4 H4C . 0.98 ?
    C5 O4 . 1.282(3) ?
    C5 C6 . 1.397(3) ?
    C6 C7 . 1.387(3) ?
    C6 H6 . 0.95 ?
    C7 O5 . 1.289(3) ?
    C7 C8 . 1.497(3) ?
    O1 Nb1 . 1.8640(15) y
    O2 Nb1 . 1.8811(16) y
    O3 Nb1 . 1.8603(15) y
    O4 Nb1 . 2.1083(15) y
    O5 Nb1 . 2.0842(15) y
    Cl1 Nb1 . 2.4693(9) y
    C8 H8A . 0.98 ?
    C8 H8B . 0.98 ?
    C8 H8C . 0.98 ?
loop_
    _geom_angle_atom_site_label_1
    _geom_angle_atom_site_label_2
    _geom_angle_atom_site_label_3
    _geom_angle_site_symmetry_1
    _geom_angle_site_symmetry_3
    _geom_angle
    _geom_angle_publ_flag
    O1 C1 H1A . . 109.5 ?
    O1 C1 H1B . . 109.5 ?
    H1A C1 H1B . . 109.5 ?
    O1 C1 H1C . . 109.5 ?
    H1A C1 H1C . . 109.5 ?
    H1B C1 H1C . . 109.5 ?
    O2 C2 H2A . . 109.5 ?
    O2 C2 H2B . . 109.5 ?
    H2A C2 H2B . . 109.5 ?
    O2 C2 H2C . . 109.5 ?
    H2A C2 H2C . . 109.5 ?
    H2B C2 H2C . . 109.5 ?
    O3 C3 H3A . . 109.5 ?
    O3 C3 H3B . . 109.5 ?
    H3A C3 H3B . . 109.5 ?
    O3 C3 H3C . . 109.5 ?
    H3A C3 H3C . . 109.5 ?
    H3B C3 H3C . . 109.5 ?
    C5 C4 H4A . . 109.5 ?
    C5 C4 H4B . . 109.5 ?
    H4A C4 H4B . . 109.5 ?
    C5 C4 H4C . . 109.5 ?
    H4A C4 H4C . . 109.5 ?
    H4B C4 H4C . . 109.5 ?
    O4 C5 C6 . . 123.7(2) ?
    O4 C5 C4 . . 116.2(2) ?
    C6 C5 C4 . . 120.0(2) ?
    C7 C6 C5 . . 123.8(2) ?
    C7 C6 H6 . . 118.1 ?
    C5 C6 H6 . . 118.1 ?
    O5 C7 C6 . . 123.9(2) ?
    O5 C7 C8 . . 116.1(2) ?
    C6 C7 C8 . . 120.0(2) ?
    C1 O1 Nb1 . . 150.52(14) ?
    C2 O2 Nb1 . . 141.71(14) ?
    C3 O3 Nb1 . . 144.27(14) ?
    C5 O4 Nb1 . . 133.45(14) ?
    C7 O5 Nb1 . . 133.79(14) ?
    O3 Nb1 O1 . . 100.82(7) y
    O3 Nb1 O2 . . 99.96(7) y
    O1 Nb1 O2 . . 99.45(7) y
    O3 Nb1 O5 . . 163.63(6) y
    O1 Nb1 O5 . . 91.53(7) y
    O2 Nb1 O5 . . 88.43(7) y
    O3 Nb1 O4 . . 85.71(7) y
    O1 Nb1 O4 . . 170.09(6) ?
    O2 Nb1 O4 . . 86.60(7) ?
    O5 Nb1 O4 . . 80.74(6) ?
    O3 Nb1 Cl1 . . 87.49(6) ?
    O1 Nb1 Cl1 . . 88.76(5) ?
    O2 Nb1 Cl1 . . 167.60(5) y
    O5 Nb1 Cl1 . . 82.03(5) ?
    O4 Nb1 Cl1 . . 84.06(5) ?
    C7 C8 H8A . . 109.5 ?
    C7 C8 H8B . . 109.5 ?
    H8A C8 H8B . . 109.5 ?
    C7 C8 H8C . . 109.5 ?
    H8A C8 H8C . . 109.5 ?
    H8B C8 H8C . . 109.5 ?
loop_
    _geom_torsion_atom_site_label_1
    _geom_torsion_atom_site_label_2
    _geom_torsion_atom_site_label_3
    _geom_torsion_atom_site_label_4
    _geom_torsion_site_symmetry_1
    _geom_torsion_site_symmetry_2
    _geom_torsion_site_symmetry_3
    _geom_torsion_site_symmetry_4
    _geom_torsion
    _geom_torsion_publ_flag
    O4 C5 C6 C7 . . . . -5.6(3) ?
    C4 C5 C6 C7 . . . . 172.5(2) ?
    C5 C6 C7 O5 . . . . 0.0(3) ?
    C5 C6 C7 C8 . . . . 179.7(2) ?
    C6 C5 O4 Nb1 . . . . 3.5(3) ?
    C4 C5 O4 Nb1 . . . . -174.66(15) ?
    C6 C7 O5 Nb1 . . . . 8.1(3) ?
    C8 C7 O5 Nb1 . . . . -171.59(14) ?
    C3 O3 Nb1 O1 . . . . -120.8(2) ?
    C3 O3 Nb1 O2 . . . . 137.5(2) ?
    C3 O3 Nb1 O5 . . . . 17.5(4) ?
    C3 O3 Nb1 O4 . . . . 51.7(2) ?
    C3 O3 Nb1 Cl1 . . . . -32.5(2) ?
    C1 O1 Nb1 O3 . . . . 92.3(3) ?
    C1 O1 Nb1 O2 . . . . -165.5(3) ?
    C1 O1 Nb1 O5 . . . . -76.9(3) ?
    C1 O1 Nb1 Cl1 . . . . 5.1(3) ?
    C2 O2 Nb1 O3 . . . . -109.4(2) ?
    C2 O2 Nb1 O1 . . . . 147.7(2) ?
    C2 O2 Nb1 O5 . . . . 56.4(2) ?
    C2 O2 Nb1 O4 . . . . -24.4(2) ?
    C2 O2 Nb1 Cl1 . . . . 16.8(4) ?
    C7 O5 Nb1 O3 . . . . 26.9(3) ?
    C7 O5 Nb1 O1 . . . . 166.10(19) ?
    C7 O5 Nb1 O2 . . . . -94.49(19) ?
    C7 O5 Nb1 O4 . . . . -7.67(19) ?
    C7 O5 Nb1 Cl1 . . . . 77.56(19) ?
    C5 O4 Nb1 O3 . . . . -169.00(19) ?
    C5 O4 Nb1 O2 . . . . 90.7(2) ?
    C5 O4 Nb1 O5 . . . . 1.77(19) ?
    C5 O4 Nb1 Cl1 . . . . -81.08(19) ?
loop_
    _geom_hbond_atom_site_label_D
    _geom_hbond_atom_site_label_H
    _geom_hbond_atom_site_label_A
    _geom_hbond_site_symmetry_A
    _geom_hbond_distance_DH
    _geom_hbond_distance_HA
    _geom_hbond_distance_DA
    _geom_hbond_angle_DHA
    C8 H8C O4 3_456 0.98 2.46 3.442(3) 176
