# Supplementary material for: (Acetyl­acetonato-κ2 O,O′)chlorido­trimethano­latoniobium(V)
Source: Acta Crystallogr Sect E Struct Rep Online. 2010 Jun 16;66(Pt 7):m801–2. doi: 10.1107/S1600536810021719 (PMC3006950; doi:10.1107/S1600536810021719)
Supplement: Supplementary file 2 [file e-66-0m801-Isup2.hkl]

#
# h,k,l, Fc-squared, Fo-squared, sigma(Fo-squared) and status flag
#
data_I
_shelx_title ' 10Llh1_0m in Pbca'
_shelx_refln_list_code          4
_shelx_F_calc_maximum      419.63
_exptl_crystal_F_000      1296.00
_reflns_d_resolution_high  0.7481
 
loop_
 _symmetry_equiv_pos_as_xyz
 'x, y, z'
 '-x+1/2, -y, z+1/2'
 'x+1/2, -y+1/2, -z'
 '-x, y+1/2, -z+1/2'
 '-x, -y, -z'
 'x-1/2, y, -z-1/2'
 '-x-1/2, y-1/2, z'
 'x, -y-1/2, z-1/2'
 
_cell_length_a    12.2960
_cell_length_b    12.9150
_cell_length_c    15.4700
_cell_angle_alpha  90.000
_cell_angle_beta   90.000
_cell_angle_gamma  90.000
 
_shelx_F_squared_multiplier     1.000
 
loop_
 _refln_index_h
 _refln_index_k
 _refln_index_l
 _refln_F_squared_calc
 _refln_F_squared_meas
 _refln_F_squared_sigma
 _refln_observed_status
   2   0   0    44269.97    30376.23    848.50 o
   4   0   0    19080.31    20754.38    206.00 o
   6   0   0    14215.01    12381.39    135.92 o
   8   0   0     4198.77     3888.59     62.99 o
  10   0   0     3026.88     2964.56    132.00 o
  12   0   0     6904.80     7344.22    276.55 o
  14   0   0    10632.61    10907.91    392.82 o
  16   0   0      379.77      501.24     87.99 o
   2   1   0   115895.04   113755.79   1367.64 o
   4   1   0     6175.58     5097.99     48.13 o
   6   1   0     8855.40     7850.22     74.54 o
   8   1   0     9323.73     8764.98     93.26 o
  10   1   0    10208.52    10292.44    112.32 o
  12   1   0    15048.99    15068.21    345.46 o
  14   1   0     1955.15     2176.33    188.56 o
  16   1   0     3078.92     3057.96    135.92 o
   0   2   0   176085.92   148389.83   4688.01 o
   2   2   0    34889.36    34382.82    258.31 o
   4   2   0     1696.60     1676.51     19.84 o
   6   2   0     6409.64     5555.41     59.63 o
   8   2   0     6785.68     6664.62     74.69 o
  10   2   0      478.85      426.76     14.49 o
  12   2   0     4759.86     4751.03    144.39 o
  14   2   0    11109.83    11319.22    287.61 o
  16   2   0      758.71      907.18     82.72 o
   2   3   0    41563.41    42627.84    308.98 o
   4   3   0    64187.86    63797.80    514.27 o
   6   3   0    13201.84    13347.32    122.80 o
   8   3   0     2249.77     2171.44     29.46 o
  10   3   0      766.20      862.08     19.78 o
  12   3   0      166.08      169.57     33.76 o
  14   3   0       27.01       52.11     33.76 o
  16   3   0      278.86      160.64     47.43 o
   0   4   0    31074.49    33499.89    371.67 o
   2   4   0    16940.56    17257.11    134.74 o
   4   4   0     1422.82     1740.65     19.10 o
   6   4   0     2367.07     2372.48     33.54 o
   8   4   0      395.38      448.67     13.69 o
  10   4   0     6160.42     5976.83     85.86 o
  12   4   0      634.82      688.69     52.85 o
  14   4   0     1375.60     1230.44     77.18 o
   2   5   0     5483.09     5406.71     48.89 o
   4   5   0     8136.73     8778.50     77.81 o
   6   5   0      606.18      555.78     17.41 o
   8   5   0       56.81       93.74      8.75 o
  10   5   0       11.80       17.67     13.33 o
  12   5   0     1662.20     1657.19     62.74 o
  14   5   0      708.55      669.16     62.10 o
   0   6   0     5699.10     5431.62     74.14 o
   2   6   0     4098.07     4536.77     51.13 o
   4   6   0      125.23      154.42     12.90 o
   6   6   0      852.84      859.68     22.40 o
   8   6   0     7069.22     6891.09     91.26 o
  10   6   0       36.88        5.81     13.38 o
  12   6   0      227.73      191.92     33.65 o
  14   6   0     5681.25     6036.26    147.62 o
   2   7   0    16398.90    16289.34    161.96 o
   4   7   0    14704.64    14814.63    148.99 o
   6   7   0    30119.21    29764.03    322.66 o
   8   7   0     1745.17     1780.02     43.57 o
  10   7   0      325.86      367.98     25.32 o
  12   7   0     4062.51     4184.71    111.74 o
  14   7   0      422.63      377.08     41.61 o
   0   8   0    23116.05    22330.23    476.05 o
   2   8   0     4960.49     4836.04     85.51 o
   4   8   0      882.96      861.22     20.79 o
   6   8   0    15947.55    16185.32    188.75 o
   8   8   0     9768.73     9533.40    160.39 o
  10   8   0      486.03      457.90     27.99 o
  12   8   0     1528.38     1521.51     65.80 o
  14   8   0     9592.42    10270.96    221.65 o
   2   9   0     9215.62     9033.69    100.79 o
   4   9   0    21453.00    21441.90    213.12 o
   6   9   0    15016.31    14860.65    178.14 o
   8   9   0     3605.58     3574.59     73.83 o
  10   9   0     5799.31     5625.43    120.03 o
  12   9   0     7113.38     7326.34    180.96 o
  14   9   0       96.15      119.71     45.91 o
   0  10   0    48899.11    48612.82    781.73 o
   2  10   0    23931.17    23763.75    235.42 o
   4  10   0     2389.07     2390.44     40.68 o
   6  10   0     9973.29    10089.59    154.87 o
   8  10   0     5266.81     5311.74    109.73 o
  10  10   0     1360.97     1331.94     52.30 o
  12  10   0     3468.05     3702.34    112.79 o
   2  11   0     6613.93     6607.50     87.73 o
   4  11   0    14489.71    14612.38    179.30 o
   6  11   0       44.65       57.69     15.80 o
   8  11   0      735.72      750.77     39.36 o
  10  11   0     9640.06     9866.77    181.87 o
  12  11   0     2999.84     2818.39    100.51 o
   0  12   0     9010.73     9029.41    156.99 o
   2  12   0    17545.66    17270.78    224.75 o
   4  12   0        3.73       21.97     12.02 o
   6  12   0      577.82      617.47     36.61 o
   8  12   0     2853.86     2897.38     80.63 o
  10  12   0      978.04      988.30     50.71 o
   2  13   0      673.45      795.64     37.01 o
   4  13   0     6800.34     6924.95    114.25 o
   6  13   0        3.86       -3.88     15.38 o
   8  13   0      944.58     1015.56     50.86 o
  10  13   0     3480.92     3713.29    118.21 o
   0  14   0     1176.57     1279.43     75.81 o
   2  14   0     2790.15     2728.83     71.58 o
   4  14   0      974.31     1031.38     44.04 o
   6  14   0      309.38      376.43     39.13 o
   8  14   0       67.24       93.93     30.18 o
   2  15   0      970.85     1031.67     66.89 o
   4  15   0       33.00       14.07     19.00 o
   6  15   0        1.10        7.30     25.97 o
   8  15   0      975.76     1043.33     63.95 o
   0  16   0     3395.62     3290.51    113.20 o
   2  16   0      405.13      401.72     35.30 o
   4  16   0      313.37      306.41     35.99 o
   6  16   0     2046.91     2346.13     94.80 o
   2  17   0     2581.27     2430.81     76.67 o
   1   1   1     1967.81        5.22      3.66 o
   2   1   1     2967.50     2810.64     27.34 o
   3   1   1      581.19      543.73      6.78 o
   4   1   1     1783.73     1485.58     11.11 o
   5   1   1       34.62       79.19      2.70 o
   6   1   1      736.69      884.70      9.20 o
   7   1   1      296.30      276.71      6.11 o
   8   1   1      337.11      313.39      7.13 o
   9   1   1      338.36      312.89      8.33 o
  10   1   1     2367.63     2323.50     25.97 o
  11   1   1     4985.20     4677.55     64.86 o
  12   1   1      317.30      314.82     28.43 o
  13   1   1        1.58       21.37     20.34 o
  14   1   1      140.41      159.91     25.39 o
  15   1   1        1.88       38.70     23.80 o
  16   1   1      870.20     1001.21     55.30 o
   0   2   1    16302.33    11817.57    997.39 o
   1   2   1    11385.19    11023.42     93.78 o
   2   2   1     9092.77     9332.03     52.40 o
   3   2   1     8006.65     8111.79     49.61 o
   4   2   1    16044.04    16026.91     88.22 o
   5   2   1    14237.06    13743.77     75.71 o
   6   2   1     5107.15     4888.31     32.51 o
   7   2   1      609.54      568.69      8.52 o
   8   2   1     8280.90     8190.27     55.07 o
   9   2   1    11844.36    11682.75     78.85 o
  10   2   1     5204.45     5259.56     44.56 o
  11   2   1      793.70      766.53     26.28 o
  12   2   1     1069.92     1087.69     44.84 o
  13   2   1      595.17      618.27     38.17 o
  14   2   1      401.69      506.77     37.29 o
  15   2   1      472.51      469.65     39.82 o
  16   2   1      997.60     1204.04     92.99 o
   1   3   1     7573.01     7421.25     42.60 o
   2   3   1    14621.36    13942.66     74.40 o
   3   3   1    28529.06    27954.49    153.53 o
   4   3   1    28734.60    27620.71    149.38 o
   5   3   1       95.08      159.06      4.26 o
   6   3   1      172.98      221.96      5.37 o
   7   3   1      239.76      242.07      5.69 o
   8   3   1      268.34      294.83      8.43 o
   9   3   1     3893.14     3963.56     33.69 o
  10   3   1    14006.48    13724.54     98.97 o
  11   3   1    14337.91    14197.12    149.56 o
  12   3   1     1196.94     1176.33     47.37 o
  13   3   1       34.18       31.14     20.33 o
  14   3   1       24.11       24.53     22.00 o
  15   3   1       47.15       50.52     26.83 o
  16   3   1     2742.69     2831.11     89.51 o
   0   4   1      884.89      608.60     10.47 o
   1   4   1     1312.38     1075.39     10.10 o
   2   4   1    28190.49    27184.60    141.58 o
   3   4   1     1318.30     1701.20     14.19 o
   4   4   1    13153.59    13204.67     75.24 o
   5   4   1    16925.12    17180.97    102.44 o
   6   4   1    14784.97    14951.22     89.20 o
   7   4   1     8853.91     8789.52     60.53 o
   8   4   1    18976.44    18448.01    124.36 o
   9   4   1    18177.11    17877.11    135.30 o
  10   4   1     1376.97     1357.78     22.46 o
  11   4   1     1293.32     1233.62     36.24 o
  12   4   1     2907.86     2996.78     78.13 o
  13   4   1     2836.34     2778.09     77.34 o
  14   4   1     2124.72     2210.43     71.93 o
  15   4   1     2516.53     2679.40     83.24 o
   1   5   1      280.85      222.10      4.96 o
   2   5   1     8651.21     8078.06     47.62 o
   3   5   1    34267.98    33764.21    182.50 o
   4   5   1    52551.29    52473.82    311.19 o
   5   5   1     3404.26     3231.36     26.81 o
   6   5   1     3115.02     3230.82     27.52 o
   7   5   1        1.85       33.54      5.15 o
   8   5   1      709.03      847.38     14.92 o
   9   5   1     9350.54     9278.38     80.06 o
  10   5   1    14865.57    14600.86    134.22 o
  11   5   1     7180.69     6926.96     88.12 o
  12   5   1     1723.87     1695.45     45.11 o
  13   5   1      821.66      863.20     39.47 o
  14   5   1     1058.76     1129.07     80.29 o
  15   5   1       14.73       12.51     26.83 o
   0   6   1     3049.68     2399.28     33.49 o
   1   6   1     1160.02      843.06     11.72 o
   2   6   1     5421.28     5107.59     37.51 o
   3   6   1       30.98       33.20      3.46 o
   4   6   1     1999.13     1921.20     21.15 o
   5   6   1    16329.42    16711.64    119.95 o
   6   6   1    21456.61    22064.57    155.48 o
   7   6   1    17191.89    17423.92    124.05 o
   8   6   1    11929.21    11811.40     93.14 o
   9   6   1     4196.46     4162.17     50.78 o
  10   6   1      126.11      126.19     12.95 o
  11   6   1      155.76      166.63     15.73 o
  12   6   1     1719.07     1639.06     44.91 o
  13   6   1     1131.16     1093.96     39.35 o
  14   6   1     2005.84     2004.14     79.11 o
  15   6   1     2173.50     2166.95     77.49 o
   1   7   1       83.47      127.09      6.25 o
   2   7   1     6230.52     5854.10     49.42 o
   3   7   1     3147.75     3036.36     30.20 o
   4   7   1    10930.46    11043.65     81.40 o
   5   7   1     5853.82     5868.28     55.48 o
   6   7   1     3932.09     3954.17     41.86 o
   7   7   1      386.16      522.50     14.59 o
   8   7   1     2490.33     2693.00     36.02 o
   9   7   1     5698.28     5429.42     67.45 o
  10   7   1     3629.86     3519.47     52.33 o
  11   7   1     2656.82     2518.11     47.19 o
  12   7   1     2478.34     2440.24     58.79 o
  13   7   1     1727.03     1732.93     50.09 o
  14   7   1        5.51       -5.89     20.11 o
  15   7   1      297.89      171.84     58.92 o
   0   8   1    10034.86     9340.86    100.41 o
   1   8   1     1263.00     1139.90     17.30 o
   2   8   1      707.59      794.08     14.06 o
   3   8   1        0.76        9.76      4.09 o
   4   8   1      392.40      416.86     10.50 o
   5   8   1     3066.86     3241.39     37.31 o
   6   8   1     8863.48     9346.48     83.06 o
   7   8   1     9197.68     9182.31     83.96 o
   8   8   1     3640.94     3738.44     50.00 o
   9   8   1       43.25       38.02     10.54 o
  10   8   1     1386.07     1307.23     30.94 o
  11   8   1      542.97      501.17     26.23 o
  12   8   1        5.00      -15.72     15.72 o
  13   8   1      155.59      114.96     28.15 o
  14   8   1      765.06      759.21     38.74 o
   1   9   1     1572.54     1437.80     20.88 o
   2   9   1     3282.06     3167.26     33.79 o
   3   9   1      338.40      322.12     11.53 o
   4   9   1      566.25      566.27     13.53 o
   5   9   1     1808.53     1943.18     28.16 o
   6   9   1      690.53      746.31     17.82 o
   7   9   1     1345.94     1359.99     29.34 o
   8   9   1      933.76     1000.32     36.44 o
   9   9   1      150.68      124.62     14.10 o
  10   9   1      159.46      195.89     16.38 o
  11   9   1       15.45       16.87     14.52 o
  12   9   1      853.93      787.70     36.60 o
  13   9   1      482.17      441.58     32.27 o
  14   9   1      821.66      727.36    108.42 o
   0  10   1      405.70      383.76     16.92 o
   1  10   1      494.92      536.09     14.36 o
   2  10   1     3907.40     3898.29     40.50 o
   3  10   1      663.85      634.87     17.15 o
   4  10   1      109.40       88.23      7.77 o
   5  10   1      845.78      853.27     22.60 o
   6  10   1       11.34       33.95      9.20 o
   7  10   1      308.25      292.69     15.12 o
   8  10   1      208.58      179.73     14.52 o
   9  10   1      577.90      538.08     24.05 o
  10  10   1      160.85      141.69     17.33 o
  11  10   1      784.63      800.94     36.27 o
  12  10   1      827.87      879.72     40.37 o
  13  10   1      128.42       76.18     24.25 o
   1  11   1      892.42      857.84     16.78 o
   2  11   1      182.50      218.38     11.23 o
   3  11   1     1875.29     1879.64     31.46 o
   4  11   1     4211.09     3966.60     49.81 o
   5  11   1       16.55       17.84      8.42 o
   6  11   1       25.42       19.69      9.36 o
   7  11   1        0.05        5.36      9.51 o
   8  11   1       12.28        9.23     11.49 o
   9  11   1     1471.31     1471.30     39.42 o
  10  11   1     2492.15     2664.88     59.40 o
  11  11   1     1322.31     1416.73     68.86 o
  12  11   1       53.19       62.38     23.55 o
   0  12   1     4632.06     4719.88     88.66 o
   1  12   1     1721.21     1730.80     29.92 o
   2  12   1     4367.15     4244.34     53.07 o
   3  12   1      773.34      771.15     21.46 o
   4  12   1      421.55      446.52     17.58 o
   5  12   1     2244.03     2192.87     38.11 o
   6  12   1     1756.24     1717.20     35.98 o
   7  12   1     2176.49     2163.64     47.90 o
   8  12   1     2334.21     2387.49     51.22 o
   9  12   1     2148.96     2174.29     50.10 o
  10  12   1      659.00      709.10     35.35 o
  11  12   1      139.81      148.53     25.82 o
   1  13   1      978.01      975.17     28.53 o
   2  13   1     5166.20     5332.24     69.78 o
   3  13   1     3916.27     3907.35     57.31 o
   4  13   1     4764.37     4584.14     61.20 o
   5  13   1     2326.91     2327.71     49.66 o
   6  13   1      411.60      423.70     22.86 o
   7  13   1      512.04      461.98     25.66 o
   8  13   1      229.64      190.81     20.64 o
   9  13   1     2000.69     2008.68     50.50 o
  10  13   1     2885.53     3077.09     82.96 o
   0  14   1     8598.77     8666.50    157.52 o
   1  14   1     1445.08     1430.17     35.81 o
   2  14   1     2416.57     2458.94     47.43 o
   3  14   1       21.69       10.41     11.10 o
   4  14   1      652.04      631.19     25.46 o
   5  14   1     2186.72     2173.10     50.44 o
   6  14   1     3007.20     3023.75     68.85 o
   7  14   1     5284.90     5410.34     99.35 o
   8  14   1     5129.12     5407.00     94.60 o
   9  14   1      871.53      890.14     42.66 o
   1  15   1     1744.39     1750.40     39.97 o
   2  15   1     4675.95     4768.39     73.31 o
   3  15   1     2235.94     2260.58     47.47 o
   4  15   1     3207.75     3180.16     57.67 o
   5  15   1     3284.39     3192.10     69.09 o
   6  15   1     2398.99     2547.48     65.92 o
   7  15   1        7.75        1.98     18.22 o
   8  15   1     1410.60     1471.30     52.48 o
   0  16   1     7003.79     7214.00    129.49 o
   1  16   1     1395.55     1407.97     38.40 o
   2  16   1      210.74      182.48     19.45 o
   3  16   1      287.09      230.41     22.03 o
   4  16   1       43.42       40.37     16.94 o
   5  16   1     1116.16     1112.37     63.48 o
   6  16   1     3692.51     3803.85     95.37 o
   1  17   1      684.42      691.87     29.21 o
   2  17   1     1418.68     1390.90     47.24 o
   0   0   2       65.53       -1.17      1.17 o
   1   0   2   109203.16      686.36  24346.39 o
   2   0   2      761.25      789.79     11.27 o
   3   0   2      894.80      672.70     14.68 o
   4   0   2     7181.46     6906.40     55.16 o
   5   0   2      221.32      117.97      6.16 o
   6   0   2     2890.77     2988.73     33.19 o
   7   0   2    43911.28    40557.50    546.75 o
   8   0   2        1.88       23.94      5.28 o
   9   0   2     1939.74     2005.29     29.32 o
  10   0   2       35.44       49.65      7.77 o
  11   0   2      393.90      407.36     23.10 o
  12   0   2      163.45      204.90     35.50 o
  13   0   2    19122.17    19346.00    434.71 o
  14   0   2     2116.44     2189.86    118.76 o
  15   0   2     5929.71     5887.11    185.39 o
  16   0   2      203.43      247.63     50.94 o
   1   1   2    24312.47    23008.02    706.17 o
   2   1   2       22.07       18.84      2.68 o
   3   1   2    22753.54    20967.97    130.46 o
   4   1   2      813.53      764.67      8.49 o
   5   1   2    29783.34    27365.29    168.90 o
   6   1   2        1.29       10.91      2.41 o
   7   1   2       19.51       72.81      5.07 o
   8   1   2     3315.21     3301.51     29.31 o
   9   1   2    15908.19    15523.01    110.22 o
  10   1   2      429.95      444.87     13.08 o
  11   1   2    13340.13    13232.32    132.88 o
  12   1   2     2494.33     2558.42     84.04 o
  13   1   2     7997.09     8184.47    136.99 o
  14   1   2      576.12      631.30     40.54 o
  15   1   2     5435.55     5528.32    113.18 o
  16   1   2        0.73       44.84     28.83 o
   0   2   2      410.26      459.44      7.13 o
   1   2   2    33150.29    33134.28    179.97 o
   2   2   2      208.73      192.19      3.94 o
   3   2   2     4080.87     3804.67     27.23 o
   4   2   2      148.87      129.94      4.01 o
   5   2   2      259.12      192.91      5.15 o
   6   2   2     2175.43     2137.96     19.25 o
   7   2   2    28739.04    27387.59    163.84 o
   8   2   2      390.56      430.34      9.57 o
   9   2   2     1582.30     1681.49     21.06 o
  10   2   2       48.56       54.09      6.20 o
  11   2   2       39.54       62.42     11.28 o
  12   2   2        0.85        0.30     16.69 o
  13   2   2    12384.97    12571.50    215.45 o
  14   2   2      625.42      695.70     42.10 o
  15   2   2     5433.73     5615.03    112.48 o
  16   2   2      148.09      127.06     32.97 o
   1   3   2     8218.61     8337.21     59.84 o
   2   3   2     3809.95     4080.69     25.31 o
   3   3   2     5098.58     4517.73     31.01 o
   4   3   2       12.76       31.03      2.89 o
   5   3   2    25812.48    25222.83    165.55 o
   6   3   2      370.39      356.58      7.43 o
   7   3   2        9.96       17.74      3.66 o
   8   3   2      117.16      124.28      5.78 o
   9   3   2     2316.06     2316.06     24.48 o
  10   3   2      809.61      816.83     16.27 o
  11   3   2     4653.35     4832.38     67.08 o
  12   3   2      129.90      107.67     21.74 o
  13   3   2      623.64      696.19     39.58 o
  14   3   2        0.22       -8.72     20.92 o
  15   3   2      179.79      163.63     31.49 o
  16   3   2      215.50      252.03     37.46 o
   0   4   2      200.58      160.96      8.47 o
   1   4   2      279.33      236.94      4.51 o
   2   4   2       67.65       72.83      2.64 o
   3   4   2     6218.00     6017.18     36.71 o
   4   4   2      391.45      357.78      6.45 o
   5   4   2      800.88      707.45     10.03 o
   6   4   2       74.48       82.06      4.61 o
   7   4   2      942.73      879.47     13.27 o
   8   4   2     1113.02     1082.42     15.49 o
   9   4   2     1073.60     1191.69     16.80 o
  10   4   2       16.03       20.44      7.09 o
  11   4   2     1063.79     1046.85     37.21 o
  12   4   2       40.24       38.42     16.90 o
  13   4   2      633.77      567.04     32.73 o
  14   4   2        1.05        1.96     22.35 o
  15   4   2     1488.81     1478.85     62.48 o
   1   5   2     8125.32     8229.61     51.38 o
   2   5   2      669.64      692.19      8.19 o
   3   5   2      104.16      188.59      5.43 o
   4   5   2      291.27      332.62      7.68 o
   5   5   2      424.42      475.22      9.33 o
   6   5   2      100.76       72.09      4.86 o
   7   5   2      434.19      463.91     10.06 o
   8   5   2      552.87      533.55     11.58 o
   9   5   2       49.57       68.94      7.64 o
  10   5   2      205.97      197.48     13.88 o
  11   5   2      298.25      326.86     20.19 o
  12   5   2       52.01       41.56     14.89 o
  13   5   2      650.80      648.14     35.33 o
  14   5   2       94.06       58.52     25.40 o
  15   5   2      405.95      460.68     42.49 o
   0   6   2     1935.45     2340.93     33.17 o
   1   6   2     3914.89     3806.25     33.30 o
   2   6   2       45.34       34.97      3.95 o
   3   6   2     1424.16     1460.02     17.79 o
   4   6   2      575.94      622.85     11.82 o
   5   6   2       88.49      126.00      6.48 o
   6   6   2     4104.03     4259.52     37.48 o
   7   6   2    13125.16    13196.96     99.58 o
   8   6   2      217.13      226.89      8.99 o
   9   6   2      691.12      683.54     18.45 o
  10   6   2      579.27      577.44     20.41 o
  11   6   2      409.86      409.77     20.97 o
  12   6   2      851.37      799.69     32.67 o
  13   6   2     3312.99     3414.77     70.43 o
  14   6   2       39.41        8.34     21.95 o
  15   6   2      482.73      502.33     52.39 o
   1   7   2    19103.94    18881.86    138.44 o
   2   7   2      367.41      437.00     12.23 o
   3   7   2     4410.33     4499.35     38.77 o
   4   7   2     1017.31     1038.10     16.60 o
   5   7   2    25586.30    25894.06    186.29 o
   6   7   2      118.86      164.86      8.10 o
   7   7   2     1222.63     1344.13     20.32 o
   8   7   2     1866.83     1809.12     24.68 o
   9   7   2     3275.56     3353.10     52.31 o
  10   7   2        0.05        3.38      9.50 o
  11   7   2     1845.37     1922.31     42.22 o
  12   7   2        1.99      -11.73     14.73 o
  13   7   2     1953.77     2078.40     54.72 o
  14   7   2       11.90       17.62     20.41 o
   0   8   2       26.54       67.98      9.18 o
   1   8   2    22652.72    22351.97    168.53 o
   2   8   2      559.47      603.76     13.33 o
   3   8   2      726.04      732.18     12.97 o
   4   8   2       86.47      102.56      6.31 o
   5   8   2     4560.83     4697.76     48.33 o
   6   8   2     2792.88     2785.38     33.33 o
   7   8   2    27254.06    27485.62    207.01 o
   8   8   2     1137.48     1069.61     23.93 o
   9   8   2       80.69       93.61     11.90 o
  10   8   2       93.89       97.41     13.36 o
  11   8   2        0.23       17.76     13.35 o
  12   8   2        3.63      -16.66     16.66 o
  13   8   2     5652.67     5888.46    103.46 o
  14   8   2      168.17      221.26     26.72 o
   1   9   2     7446.00     7577.10     68.40 o
   2   9   2     1963.41     1874.51     26.07 o
   3   9   2    13673.12    13517.70    103.22 o
   4   9   2       67.89       66.50      5.89 o
   5   9   2    15568.89    15455.25    123.91 o
   6   9   2       85.75       67.24      8.77 o
   7   9   2      890.93      916.97     22.43 o
   8   9   2      804.64      781.23     22.43 o
   9   9   2     9620.49     9569.81    112.11 o
  10   9   2      408.88      378.96     21.46 o
  11   9   2     7537.56     7538.17    110.28 o
  12   9   2      416.95      424.12     29.77 o
  13   9   2     1867.25     1995.97     57.13 o
   0  10   2     2883.60     3017.28     65.36 o
   1  10   2    28219.20    28485.77    230.31 o
   2  10   2      160.07      192.58     10.41 o
   3  10   2     2419.04     2372.86     29.62 o
   4  10   2      660.04      613.55     14.31 o
   5  10   2     6941.42     6951.40     75.92 o
   6  10   2      210.40      202.42     12.61 o
   7  10   2    13171.32    13367.53    127.33 o
   8  10   2      104.22      111.08     13.11 o
   9  10   2     3500.92     3592.93     61.54 o
  10  10   2      311.81      334.77     25.31 o
  11  10   2      382.22      333.99     25.11 o
  12  10   2      680.28      629.11     35.10 o
  13  10   2     4505.81     4789.73    146.34 o
   1  11   2     1226.46     1245.61     24.68 o
   2  11   2     1072.29     1153.18     23.03 o
   3  11   2    23742.59    23843.00    192.36 o
   4  11   2       20.96       38.87      8.57 o
   5  11   2     2667.43     2628.88     40.42 o
   6  11   2      137.86      132.08     12.51 o
   7  11   2        0.92       -6.52      9.61 o
   8  11   2        2.09        9.08     11.43 o
   9  11   2     6456.58     6495.38     93.66 o
  10  11   2     1646.90     1673.15     46.78 o
  11  11   2     6501.47     6600.56    134.92 o
  12  11   2      948.79      892.83     42.10 o
   0  12   2      469.65      553.32     27.42 o
   1  12   2     8040.24     8057.95     90.35 o
   2  12   2      306.68      299.05     14.92 o
   3  12   2      968.05      942.96     23.70 o
   4  12   2     1284.25     1331.00     27.77 o
   5  12   2     5144.00     5148.70     64.37 o
   6  12   2       16.49       -4.71      9.80 o
   7  12   2      994.06      978.87     29.61 o
   8  12   2      102.54       90.51     16.65 o
   9  12   2     3710.68     3672.03     67.28 o
  10  12   2       33.28       31.99     18.30 o
  11  12   2     2263.03     2199.78     62.48 o
   1  13   2        0.38       19.71     10.37 o
   2  13   2       23.72       25.73     10.15 o
   3  13   2    10178.41    10260.07    112.15 o
   4  13   2      185.96      214.91     16.04 o
   5  13   2      322.51      320.79     21.26 o
   6  13   2       42.60       28.00     13.31 o
   7  13   2      337.82      349.91     23.40 o
   8  13   2       17.82       -0.90     14.73 o
   9  13   2      565.07      551.56     35.42 o
  10  13   2      378.20      376.85     30.89 o
   0  14   2      429.06      443.42     31.95 o
   1  14   2      328.96      390.79     20.65 o
   2  14   2      192.87      180.83     16.65 o
   3  14   2      172.70      153.17     18.33 o
   4  14   2        7.91        2.69     11.53 o
   5  14   2     1342.75     1328.18     50.83 o
   6  14   2       49.20       46.75     15.78 o
   7  14   2      631.19      684.17     33.27 o
   8  14   2      113.32      141.95     21.89 o
   9  14   2      416.84      382.21     55.40 o
   1  15   2      441.93      499.82     24.04 o
   2  15   2       45.58       23.85     13.23 o
   3  15   2        0.74       13.03     12.99 o
   4  15   2      149.83      135.19     18.32 o
   5  15   2      456.66      489.85     30.25 o
   6  15   2        3.58      -17.09     17.09 o
   7  15   2        0.05        1.72     18.73 o
   0  16   2       59.04       72.01     23.62 o
   1  16   2      507.95      494.70     25.62 o
   2  16   2       19.33        6.31     13.33 o
   3  16   2       26.08       11.21     14.90 o
   4  16   2      262.94      259.82     24.35 o
   5  16   2      444.63      435.07     33.37 o
   1  17   2      453.06      490.38     26.96 o
   2  17   2       23.92       13.32     16.06 o
   1   1   3       16.47       63.64      2.42 o
   2   1   3     4087.43     4303.78     42.34 o
   3   1   3    15299.69    15053.45    103.27 o
   4   1   3        3.41       29.10      3.20 o
   5   1   3      719.65      678.79     10.00 o
   6   1   3      466.27      495.08     10.21 o
   7   1   3      112.14      136.22      5.69 o
   8   1   3     1171.48     1194.51     17.63 o
   9   1   3      536.42      575.13     12.25 o
  10   1   3     2865.54     2751.39     29.53 o
  11   1   3      823.59      786.30     24.71 o
  12   1   3      195.76      217.92     22.62 o
  13   1   3        0.05       21.78     23.65 o
  14   1   3       21.84       48.05     24.51 o
  15   1   3        0.70       57.52     31.75 o
  16   1   3      311.99      368.26     34.86 o
   0   2   3     9504.67     9289.68     78.01 o
   1   2   3    11462.73    11617.18     70.72 o
   2   2   3    88808.83    92921.70    587.65 o
   3   2   3    16508.17    17485.14    115.94 o
   4   2   3     1100.96      995.57     11.45 o
   5   2   3    11862.88    11323.62     77.05 o
   6   2   3      184.21      134.12      5.79 o
   7   2   3     2922.11     2747.22     27.90 o
   8   2   3     6736.25     6548.61     52.79 o
   9   2   3     8160.03     7919.89     65.79 o
  10   2   3       10.28       17.63      5.40 o
  11   2   3      805.06      779.20     24.44 o
  12   2   3      137.68      147.62     27.67 o
  13   2   3      613.00      562.98     36.28 o
  14   2   3      126.33      135.80     47.37 o
  15   2   3     3308.99     3375.38    110.45 o
  16   2   3      100.20      193.50     33.85 o
   1   3   3     1499.43     1772.39     20.01 o
   2   3   3     1058.14      926.13     11.83 o
   3   3   3    53697.60    53281.06    307.15 o
   4   3   3     9844.00     9425.74     63.45 o
   5   3   3    13296.74    13304.75     97.41 o
   6   3   3      175.36      190.86      6.82 o
   7   3   3      136.74      145.80      8.96 o
   8   3   3      711.93      814.30     14.93 o
   9   3   3     4039.73     4022.84     36.04 o
  10   3   3     6738.03     6706.33     73.87 o
  11   3   3     7199.54     6978.75     87.02 o
  12   3   3      687.66      725.75     34.07 o
  13   3   3       75.86       99.51     22.72 o
  14   3   3      123.33      150.81     27.22 o
  15   3   3       40.78       17.74     26.31 o
  16   3   3      913.24      982.31     63.50 o
   0   4   3     4085.50     3684.89     36.69 o
   1   4   3    33580.28    32725.48    178.94 o
   2   4   3     4368.28     4185.29     28.80 o
   3   4   3    15571.77    16077.96     93.59 o
   4   4   3      610.10      590.21      9.63 o
   5   4   3    22729.05    22488.33    159.77 o
   6   4   3     6564.33     6711.03     56.68 o
   7   4   3     9277.32     9398.34     68.59 o
   8   4   3     3148.32     2997.59     28.84 o
   9   4   3     8145.70     8046.48     60.36 o
  10   4   3     1049.43      966.61     19.62 o
  11   4   3     3011.92     3070.39     57.59 o
  12   4   3     2882.05     2793.67     66.29 o
  13   4   3     1964.90     1916.02     64.01 o
  14   4   3     1538.14     1580.04     59.98 o
  15   4   3     5827.31     6132.34    181.89 o
   1   5   3       59.30       59.71      4.40 o
   2   5   3    17631.25    17751.38     99.25 o
   3   5   3    50109.20    50035.75    304.98 o
   4   5   3    27611.54    28284.96    172.93 o
   5   5   3    20620.94    21104.89    143.18 o
   6   5   3     3077.49     3195.87     30.02 o
   7   5   3     1309.63     1284.21     16.97 o
   8   5   3      335.67      294.33      8.87 o
   9   5   3     6249.07     6316.98     55.19 o
  10   5   3     2646.72     2627.22     38.38 o
  11   5   3     9155.78     8990.64    111.52 o
  12   5   3      920.87      902.76     38.37 o
  13   5   3      387.39      415.01     30.45 o
  14   5   3      116.56      155.18     25.75 o
  15   5   3      270.37      206.50     34.39 o
   0   6   3     5621.32     5316.40     58.54 o
   1   6   3    23710.63    22827.47    153.89 o
   2   6   3      119.56       91.79      4.97 o
   3   6   3     3393.06     3377.81     29.00 o
   4   6   3     1160.22     1148.30     14.81 o
   5   6   3     6955.71     7282.92     59.05 o
   6   6   3     7124.18     7408.87     60.64 o
   7   6   3    10611.49    10876.79     84.65 o
   8   6   3     1081.87     1094.27     18.56 o
   9   6   3     6374.39     6149.71     64.28 o
  10   6   3      244.52      191.97     12.64 o
  11   6   3     1205.00     1186.68     32.13 o
  12   6   3     2803.65     2736.56     56.04 o
  13   6   3     3958.13     4024.30     96.93 o
  14   6   3     1738.38     1740.31     59.91 o
  15   6   3     3481.37     3750.45     91.62 o
   1   7   3     7123.52     7014.77     61.89 o
   2   7   3     2605.53     2646.68     28.63 o
   3   7   3    17386.33    17162.67    120.06 o
   4   7   3     5553.87     5582.39     46.70 o
   5   7   3     6164.50     6386.57     56.31 o
   6   7   3     1880.01     2030.46     24.99 o
   7   7   3      271.25      274.83     10.11 o
   8   7   3      326.70      333.27     12.84 o
   9   7   3     3553.68     3707.85     45.93 o
  10   7   3     2030.88     1887.01     41.85 o
  11   7   3     3512.74     3268.84     57.06 o
  12   7   3     1229.03     1229.48     37.98 o
  13   7   3      394.95      368.82     27.15 o
  14   7   3       34.36       27.73     24.29 o
   0   8   3     7848.52     7886.71     94.73 o
   1   8   3     9524.14     9609.27     81.07 o
   2   8   3     5126.28     5314.81     49.03 o
   3   8   3      361.84      352.31     12.04 o
   4   8   3      341.67      338.07      9.91 o
   5   8   3       31.67       50.67      6.33 o
   6   8   3      441.69      564.42     14.08 o
   7   8   3     5850.31     5988.48     60.76 o
   8   8   3     1898.35     1990.30     31.49 o
   9   8   3     1306.38     1185.86     26.96 o
  10   8   3      195.35      173.02     15.55 o
  11   8   3      156.78      139.15     17.81 o
  12   8   3       52.71       90.49     19.68 o
  13   8   3     2539.94     2626.50     63.54 o
  14   8   3      508.11      506.46     34.12 o
   1   9   3     6546.56     6471.94     62.85 o
   2   9   3       16.54       20.54      5.99 o
   3   9   3      257.62      255.79     10.11 o
   4   9   3      602.24      578.44     14.51 o
   5   9   3      625.80      684.15     16.66 o
   6   9   3        0.78        1.83      6.70 o
   7   9   3        0.05       18.47      7.99 o
   8   9   3     3378.89     3329.00     51.99 o
   9   9   3      156.53      154.51     15.51 o
  10   9   3      264.06      237.76     25.87 o
  11   9   3      225.95      200.95     19.96 o
  12   9   3      357.09      339.05     27.49 o
  13   9   3      226.70      243.46     33.39 o
   0  10   3     1206.29     1073.33     28.62 o
   1  10   3        0.30       19.60      6.41 o
   2  10   3        0.72       17.88      6.64 o
   3  10   3     2300.69     2200.19     28.38 o
   4  10   3     1648.09     1647.43     27.04 o
   5  10   3      862.95      922.16     23.64 o
   6  10   3      351.36      338.74     14.80 o
   7  10   3      774.91      771.26     31.69 o
   8  10   3       27.20       24.06     10.53 o
   9  10   3     1354.11     1480.67     38.18 o
  10  10   3       35.89       36.10     15.25 o
  11  10   3      828.03      728.73     36.13 o
  12  10   3       86.91       68.96     21.89 o
  13  10   3       74.03       22.33     21.89 o
   1  11   3      152.62      118.09     10.63 o
   2  11   3        0.98        6.19      7.37 o
   3  11   3     7565.04     7644.63     75.64 o
   4  11   3     2832.97     2663.97     39.18 o
   5  11   3       16.00       16.10      8.37 o
   6  11   3        1.33       -4.49      8.83 o
   7  11   3      141.15      134.33     17.44 o
   8  11   3        2.27       -6.70     10.88 o
   9  11   3      561.85      564.38     26.53 o
  10  11   3      903.30      985.53     37.07 o
  11  11   3     1454.85     1691.67     48.99 o
  12  11   3        5.03       -3.59     21.01 o
   0  12   3      457.12      480.59     28.38 o
   1  12   3     9025.92     8858.02     97.35 o
   2  12   3     5458.31     5407.83     71.76 o
   3  12   3      810.11      816.40     22.29 o
   4  12   3       25.77       27.51      9.33 o
   5  12   3     2223.06     2236.23     38.66 o
   6  12   3      926.06      875.65     27.73 o
   7  12   3      903.96      888.82     29.73 o
   8  12   3     2759.44     2882.87     57.50 o
   9  12   3     3343.16     3599.17     71.09 o
  10  12   3       15.35       33.14     18.19 o
  11  12   3      371.40      336.12     29.82 o
   1  13   3     2167.57     2223.17     41.37 o
   2  13   3      725.40      744.59     23.37 o
   3  13   3     7063.97     7275.78     83.59 o
   4  13   3     2144.85     2114.78     38.76 o
   5  13   3     3097.97     2976.70     54.87 o
   6  13   3       88.24       80.41     15.52 o
   7  13   3      322.20      320.36     23.38 o
   8  13   3     1689.19     1617.77     50.27 o
   9  13   3     1648.18     1645.20     51.96 o
  10  13   3     1464.31     1514.82     52.10 o
   0  14   3     4316.38     4341.96     95.11 o
   1  14   3    10464.75    10466.52    122.92 o
   2  14   3     1034.69      981.95     30.76 o
   3  14   3      265.99      246.23     20.57 o
   4  14   3        0.12      -11.30     11.30 o
   5  14   3     1083.05     1041.91     36.20 o
   6  14   3     2390.74     2346.04     53.53 o
   7  14   3     5826.13     5790.64     98.04 o
   8  14   3     2504.25     2619.25     62.52 o
   9  14   3     1124.20     1203.53     47.71 o
   1  15   3     3938.12     3976.25     63.15 o
   2  15   3     2840.36     2856.43     56.96 o
   3  15   3     4495.97     4459.01     74.50 o
   4  15   3     1397.81     1357.43     42.24 o
   5  15   3     7170.74     7283.14    115.74 o
   6  15   3     1425.99     1505.40     52.12 o
   7  15   3       12.71       34.43     19.88 o
   0  16   3     4072.24     4131.21    100.23 o
   1  16   3     4261.50     4327.29     69.26 o
   2  16   3      185.19      184.66     20.00 o
   3  16   3      264.44      233.64     22.46 o
   4  16   3      350.74      300.02     25.96 o
   5  16   3       91.27       89.08     21.73 o
   1  17   3     1481.45     1529.69     44.48 o
   0   0   4    47131.10    50908.66    625.03 o
   1   0   4    19852.85    20417.90    156.38 o
   2   0   4     2190.48     2391.19    180.53 o
   3   0   4      304.95      175.00      6.71 o
   4   0   4        0.51       71.09      8.21 o
   5   0   4       81.91      114.99      6.26 o
   6   0   4    87100.33    84723.85    758.49 o
   7   0   4     5016.97     4689.35     54.49 o
   8   0   4    33791.61    34080.33    336.85 o
   9   0   4      688.05      676.22     20.11 o
  10   0   4     1453.85     1552.69     33.18 o
  11   0   4       58.65       62.90     18.14 o
  12   0   4        3.05       22.53     46.35 o
  13   0   4     1397.06     1457.20     90.35 o
  14   0   4     9092.78     9184.32    203.08 o
  15   0   4      233.78      328.75    124.13 o
  16   0   4      610.24      610.00     66.39 o
   1   1   4    15798.17    16984.98     99.18 o
   2   1   4    26014.11    26236.90    165.37 o
   3   1   4     4529.25     4578.39     36.10 o
   4   1   4    25864.16    24065.76    158.57 o
   5   1   4     2049.31     1893.80     20.11 o
   6   1   4    10637.25     9999.68     78.22 o
   7   1   4      380.26      315.88      8.88 o
   8   1   4    27098.05    26803.63    187.62 o
   9   1   4     1329.91     1340.57     17.88 o
  10   1   4     6326.46     6433.02     63.33 o
  11   1   4      792.41      769.28     23.53 o
  12   1   4     9002.05     8829.42    143.52 o
  13   1   4      208.02      166.93     25.68 o
  14   1   4       32.08       78.51     24.68 o
  15   1   4      139.47      131.18     29.45 o
  16   1   4     2910.14     2919.63     81.37 o
   0   2   4    47127.39    47151.76    389.60 o
   1   2   4    14366.22    15032.65    144.55 o
   2   2   4       56.14       13.02      2.42 o
   3   2   4       77.27      121.86      5.69 o
   4   2   4     4436.76     4979.50     37.14 o
   5   2   4      917.24      841.01     12.18 o
   6   2   4    41189.99    40714.37    302.60 o
   7   2   4     3362.81     3257.83     36.36 o
   8   2   4    13364.99    13386.79    110.31 o
   9   2   4       10.72        6.76      4.63 o
  10   2   4      564.60      576.58     16.24 o
  11   2   4        2.83       -8.23      8.23 o
  12   2   4      811.68      944.58     41.58 o
  13   2   4      327.59      348.14     40.60 o
  14   2   4     5829.48     5908.66    126.46 o
  15   2   4       22.81       14.14     25.44 o
  16   2   4      494.00      609.39     55.99 o
   1   3   4      119.42      170.34      5.22 o
   2   3   4    23118.18    24025.64    145.52 o
   3   3   4     2030.75     2146.76     20.46 o
   4   3   4    11616.05    11441.77     88.47 o
   5   3   4     2764.74     2664.29     28.16 o
   6   3   4     3393.43     3382.83     35.19 o
   7   3   4       39.29       14.99      4.22 o
   8   3   4      453.88      424.19     13.06 o
   9   3   4      940.24      840.56     17.05 o
  10   3   4     4065.84     4195.08     50.57 o
  11   3   4      356.32      375.85     18.24 o
  12   3   4     5405.64     5445.16    100.47 o
  13   3   4       77.05       59.89     21.39 o
  14   3   4       10.24      -11.31     20.53 o
  15   3   4       22.18        9.71     21.57 o
   0   4   4     2621.03     2667.34     32.42 o
   1   4   4     1060.56     1207.56     15.50 o
   2   4   4        1.97       37.97      3.44 o
   3   4   4       98.98      130.15      5.03 o
   4   4   4    11051.98    12433.20     98.65 o
   5   4   4      716.72      736.12     14.88 o
   6   4   4      258.78      197.18      7.57 o
   7   4   4      140.87      129.02      7.40 o
   8   4   4      652.77      674.99     13.19 o
   9   4   4       36.99       13.89      6.03 o
  10   4   4      161.03      162.78     11.24 o
  11   4   4      269.77      273.06     21.05 o
  12   4   4     1661.06     1615.06     49.16 o
  13   4   4        0.27      -16.86     16.86 o
  14   4   4      357.63      297.62     32.35 o
  15   4   4        0.27      -18.04     24.43 o
   1   5   4      184.72      163.84      5.13 o
   2   5   4     1635.75     2055.92     20.24 o
   3   5   4     2118.78     2204.86     22.05 o
   4   5   4      135.05      140.76      8.66 o
   5   5   4      380.03      368.36      8.82 o
   6   5   4     3220.40     3187.85     35.63 o
   7   5   4      247.70      239.39      9.18 o
   8   5   4     2979.20     2890.11     31.05 o
   9   5   4        1.51        1.47      6.29 o
  10   5   4      709.16      788.42     28.68 o
  11   5   4       79.83       66.01     14.69 o
  12   5   4      532.06      476.80     30.42 o
  13   5   4       38.98       33.55     19.72 o
  14   5   4       30.54      -10.19     20.05 o
  15   5   4      177.54      176.57     33.65 o
   0   6   4    15549.06    15823.21    272.94 o
   1   6   4      407.15      411.16      9.60 o
   2   6   4      693.58      689.45     14.66 o
   3   6   4       69.26       71.85      4.97 o
   4   6   4     1786.10     1893.35     22.63 o
   5   6   4      112.40      167.04      7.08 o
   6   6   4     8185.23     8299.51     66.90 o
   7   6   4     2551.75     2497.68     28.84 o
   8   6   4      489.23      519.57     12.79 o
   9   6   4        8.27        8.14      7.04 o
  10   6   4       30.09       34.80      9.78 o
  11   6   4      223.05      180.01     15.81 o
  12   6   4       91.33      106.23     20.76 o
  13   6   4       86.74       96.56     23.57 o
  14   6   4     3691.04     3933.42     90.94 o
  15   6   4        8.51      -17.04     23.67 o
   1   7   4      703.44      706.56     13.82 o
   2   7   4    13955.74    13396.25    102.38 o
   3   7   4        1.84        9.38      4.28 o
   4   7   4     4837.22     4969.87     45.60 o
   5   7   4     2835.72     2768.10     31.09 o
   6   7   4    10423.37    10366.80     87.49 o
   7   7   4      456.41      442.18     12.04 o
   8   7   4     4370.89     4355.91     49.69 o
   9   7   4      578.00      526.28     16.73 o
  10   7   4     1247.94     1200.65     30.26 o
  11   7   4      289.62      264.37     19.49 o
  12   7   4    10519.84    10663.27    142.50 o
  13   7   4      216.07      234.27     28.76 o
  14   7   4        0.10      -23.46     23.46 o
   0   8   4    24486.63    23920.96    264.43 o
   1   8   4      815.08      862.16     24.25 o
   2   8   4      475.60      498.81     12.58 o
   3   8   4        4.08        0.49      4.95 o
   4   8   4      513.87      609.88     13.89 o
   5   8   4       62.81       56.82      6.84 o
   6   8   4    10029.56    10011.97     89.81 o
   7   8   4     3115.30     2996.51     37.63 o
   8   8   4     8966.23     8920.33     86.64 o
   9   8   4      867.39      848.39     24.02 o
  10   8   4      442.56      429.57     20.18 o
  11   8   4       45.35       40.07     14.65 o
  12   8   4     1645.24     1627.18     47.11 o
  13   8   4     1098.25     1019.57     39.85 o
  14   8   4    10100.99    10501.74    180.14 o
   1   9   4     1535.03     1605.40     24.45 o
   2   9   4    17340.44    17311.60    136.31 o
   3   9   4     2808.76     2773.17     32.80 o
   4   9   4    11050.83    11015.29    115.11 o
   5   9   4     1161.29     1271.04     23.11 o
   6   9   4     3318.06     3298.19     44.33 o
   7   9   4      374.36      337.96     16.41 o
   8   9   4     3604.76     3688.53     54.06 o
   9   9   4      339.14      330.18     18.74 o
  10   9   4     8957.66     8848.00    121.63 o
  11   9   4      931.39      883.76     33.38 o
  12   9   4     8244.96     8611.02    133.64 o
  13   9   4      290.85      248.88     31.63 o
   0  10   4    13656.82    13463.93    165.08 o
   1  10   4     1816.56     1802.56     26.64 o
   2  10   4     5365.69     5292.77     55.73 o
   3  10   4        0.54        8.47      5.98 o
   4  10   4     2125.92     2241.88     32.38 o
   5  10   4      279.62      321.43     15.57 o
   6  10   4    12650.99    12853.27    128.73 o
   7  10   4      688.04      665.57     22.64 o
   8  10   4    16270.04    16174.81    172.74 o
   9  10   4     1646.32     1679.64     40.33 o
  10  10   4     1927.32     2010.57     48.57 o
  11  10   4        4.14       -1.25     15.90 o
  12  10   4     1545.30     1560.07     49.77 o
  13  10   4      938.71      823.09     63.41 o
   1  11   4      188.81      194.73     12.21 o
   2  11   4     3908.84     3958.50     51.55 o
   3  11   4     1028.43     1039.72     23.51 o
   4  11   4    11016.97    10966.96    104.99 o
   5  11   4      521.66      508.79     18.36 o
   6  11   4      631.68      714.42     24.21 o
   7  11   4      115.62       78.48     13.56 o
   8  11   4      712.56      686.96     26.12 o
   9  11   4       68.27       97.48     17.56 o
  10  11   4    10586.16    10742.51    147.29 o
  11  11   4     2084.58     2174.60     76.24 o
  12  11   4     1944.27     1924.37     57.46 o
   0  12   4     1631.60     1692.22     46.43 o
   1  12   4     1028.53     1057.64     26.12 o
   2  12   4     3168.24     3139.13     51.03 o
   3  12   4      618.83      593.65     20.38 o
   4  12   4     1775.43     1780.92     33.83 o
   5  12   4      840.28      864.27     26.07 o
   6  12   4     7281.35     7103.02     89.75 o
   7  12   4      167.18      171.45     17.13 o
   8  12   4     5594.70     5629.18     86.76 o
   9  12   4      710.46      675.37     32.14 o
  10  12   4     1404.08     1468.89     46.24 o
  11  12   4        2.43       -8.44     19.99 o
   1  13   4      596.72      582.43     22.58 o
   2  13   4      385.67      430.64     20.42 o
   3  13   4      271.53      296.87     16.92 o
   4  13   4     5177.58     5088.40     69.49 o
   5  13   4      230.96      225.69     18.58 o
   6  13   4        3.75        1.45     12.81 o
   7  13   4       57.51       48.44     15.02 o
   8  13   4      106.68      125.44     19.48 o
   9  13   4      173.28      170.95     24.02 o
  10  13   4     3724.54     3702.07     81.75 o
   0  14   4     1399.91     1333.83     61.77 o
   1  14   4      205.86      208.45     18.23 o
   2  14   4      618.60      593.92     24.13 o
   3  14   4     1212.55     1120.84     34.73 o
   4  14   4      884.52      871.42     31.20 o
   5  14   4       55.54       42.88     15.49 o
   6  14   4        0.91       20.51     14.93 o
   7  14   4       72.44       57.95     18.87 o
   8  14   4      293.59      312.52     28.92 o
   9  14   4       74.39       17.83     20.88 o
   1  15   4      833.27      789.70     30.25 o
   2  15   4      243.09      263.06     24.20 o
   3  15   4       22.58       -2.40     13.59 o
   4  15   4        0.59       12.35     15.08 o
   5  15   4        3.40        9.44     16.81 o
   6  15   4      510.17      494.86     33.28 o
   7  15   4        0.03       -0.74     19.45 o
   0  16   4     3594.40     3642.75     93.55 o
   1  16   4      494.24      464.36     26.92 o
   2  16   4      165.66      153.58     20.28 o
   3  16   4        4.09        1.85     14.98 o
   4  16   4       80.62       70.71     18.00 o
   5  16   4       93.38       91.05     21.20 o
   1   1   5       27.46       13.25      1.95 o
   2   1   5     1740.18     1561.14     13.73 o
   3   1   5       40.71       69.63      4.36 o
   4   1   5     8592.97     8572.42     61.94 o
   5   1   5     3067.46     3436.72     32.23 o
   6   1   5      252.57      279.50      8.29 o
   7   1   5     1916.27     1971.67     21.56 o
   8   1   5      613.21      655.18     12.67 o
   9   1   5      540.73      493.72     11.39 o
  10   1   5     4460.05     4460.29     52.54 o
  11   1   5      286.81      238.93     18.61 o
  12   1   5       28.85       37.33     16.85 o
  13   1   5       30.82       31.82     19.20 o
  14   1   5      548.19      538.67     38.06 o
  15   1   5      195.76      203.57     31.21 o
   0   2   5      608.57      497.96     10.14 o
   1   2   5     1743.36     1884.82     15.54 o
   2   2   5    54624.53    56485.66    325.55 o
   3   2   5    17055.67    18071.55    117.22 o
   4   2   5      221.12      192.04      7.55 o
   5   2   5       93.73       95.73      6.89 o
   6   2   5     1594.72     1559.73     34.90 o
   7   2   5     1394.91     1551.78     21.47 o
   8   2   5     8607.85     8751.64     76.78 o
   9   2   5       53.44       31.81      6.01 o
  10   2   5        5.16       26.63      7.81 o
  11   2   5      550.37      563.42     23.60 o
  12   2   5     3759.33     3688.68     85.09 o
  13   2   5        0.28       10.96     18.78 o
  14   2   5     1508.45     1615.09     85.28 o
  15   2   5      587.76      632.41     43.46 o
   1   3   5       37.38       82.87      3.44 o
   2   3   5     5717.40     5463.80     62.01 o
   3   3   5     4537.84     4556.88     37.96 o
   4   3   5    39220.55    38253.84    263.08 o
   5   3   5     5950.04     6152.19     53.86 o
   6   3   5       65.83       81.69      6.19 o
   7   3   5      170.36      198.49      9.65 o
   8   3   5      281.52      314.56     12.67 o
   9   3   5     1379.97     1390.54     27.50 o
  10   3   5    24866.21    24585.69    220.03 o
  11   3   5     1088.27     1138.73     36.17 o
  12   3   5     1370.45     1442.79     41.44 o
  13   3   5       15.22       -1.42     19.39 o
  14   3   5      739.59      756.61     46.95 o
  15   3   5       58.28       47.74     25.79 o
   0   4   5    33300.39    32284.41    270.52 o
   1   4   5     8844.31     9072.88     63.72 o
   2   4   5    36346.34    36337.99    235.09 o
   3   4   5     3267.84     3596.65     51.49 o
   4   4   5     6856.36     6631.65     58.25 o
   5   4   5     1765.26     1752.44     24.14 o
   6   4   5    10612.15    10956.08     95.56 o
   7   4   5      348.48      336.15     11.62 o
   8   4   5    10148.02    10411.44     94.72 o
   9   4   5      442.95      401.65     15.88 o
  10   4   5      481.45      540.28     23.25 o
  11   4   5     1228.87     1202.02     31.03 o
  12   4   5    10315.00    10215.86    145.99 o
  13   4   5     1214.57     1200.42     49.18 o
  14   4   5     3534.95     3499.98     91.33 o
  15   4   5     1609.39     1603.31     65.07 o
   1   5   5      373.37      437.54     10.97 o
   2   5   5    23346.33    22838.86    153.37 o
   3   5   5    15380.25    15842.07    116.04 o
   4   5   5    32478.97    32371.09    219.23 o
   5   5   5      432.02      433.74     11.74 o
   6   5   5     1635.32     1642.95     22.53 o
   7   5   5     2185.97     2150.15     27.25 o
   8   5   5        6.79       40.65      6.64 o
   9   5   5      534.25      586.54     28.64 o
  10   5   5    20791.97    20356.63    219.99 o
  11   5   5     1204.15     1139.67     38.49 o
  12   5   5     4190.08     4303.78     80.11 o
  13   5   5      324.52      354.40     29.47 o
  14   5   5        3.30        0.27     22.54 o
  15   5   5      532.20      507.06     42.06 o
   0   6   5    40749.47    39506.32    390.77 o
   1   6   5    13521.47    13959.79     96.84 o
   2   6   5    11243.38    11178.12     84.41 o
   3   6   5       52.25       51.04      4.98 o
   4   6   5     2253.12     2339.34     26.33 o
   5   6   5       76.08       79.81      5.80 o
   6   6   5     6750.09     7048.36     60.49 o
   7   6   5       51.17       37.71      6.44 o
   8   6   5     8577.28     8416.67     83.38 o
   9   6   5      729.09      664.16     18.96 o
  10   6   5     1052.58     1076.15     25.38 o
  11   6   5      275.78      285.57     19.08 o
  12   6   5     7586.66     7293.93    126.37 o
  13   6   5     2486.72     2584.07     68.99 o
  14   6   5     7526.55     7803.40    141.83 o
   1   7   5     1592.00     1618.76     21.78 o
   2   7   5    18575.11    18128.06    130.38 o
   3   7   5     2147.22     2256.82     26.26 o
   4   7   5     9737.73    10060.39     80.82 o
   5   7   5       57.88       53.45      6.16 o
   6   7   5     1260.74     1175.55     19.23 o
   7   7   5        0.01        0.57      5.27 o
   8   7   5     1750.02     1863.28     29.66 o
   9   7   5      617.49      586.92     17.75 o
  10   7   5     5240.95     5198.06     75.11 o
  11   7   5     1030.29      951.56     30.60 o
  12   7   5     3489.22     3288.28     61.07 o
  13   7   5       73.29       51.34     29.80 o
  14   7   5       33.97       19.30     25.59 o
   0   8   5    19248.75    18557.58    211.74 o
   1   8   5     5567.91     5740.95     52.97 o
   2   8   5     4196.45     4216.02     43.22 o
   3   8   5     1466.09     1514.98     23.34 o
   4   8   5     1006.24      958.91     17.49 o
   5   8   5      582.30      574.61     14.64 o
   6   8   5     1405.39     1515.31     24.03 o
   7   8   5      227.31      246.47     12.13 o
   8   8   5     2024.65     1962.59     33.08 o
   9   8   5        0.09       -1.49      9.17 o
  10   8   5      142.94      132.42     15.23 o
  11   8   5       26.47       19.98     14.27 o
  12   8   5      487.24      417.08     37.48 o
  13   8   5      408.82      398.87     35.12 o
  14   8   5     5253.62     5351.37    155.00 o
   1   9   5      263.21      276.17     11.71 o
   2   9   5      339.44      301.40     11.48 o
   3   9   5      679.12      684.22     17.62 o
   4   9   5        3.47       41.29      7.18 o
   5   9   5      869.97      855.77     19.53 o
   6   9   5     1741.64     1737.85     29.27 o
   7   9   5      610.33      587.73     19.82 o
   8   9   5     3946.58     4106.80     58.06 o
   9   9   5      186.39      157.90     15.23 o
  10   9   5       43.52       73.19     15.03 o
  11   9   5      121.25       87.05     18.11 o
  12   9   5     1622.69     1550.28     58.04 o
  13   9   5        0.96      -24.49     24.49 o
   0  10   5     1879.72     1846.31     41.84 o
   1  10   5        0.15       -0.75      5.89 o
   2  10   5      493.37      455.72     15.29 o
   3  10   5      334.70      341.91     14.91 o
   4  10   5     4008.66     4096.06     55.22 o
   5  10   5      483.33      516.38     18.93 o
   6  10   5      308.26      400.76     18.29 o
   7  10   5        0.56       -5.17      9.96 o
   8  10   5     1644.63     1664.72     37.21 o
   9  10   5     1175.63     1180.43     36.67 o
  10  10   5     1392.85     1421.20     41.03 o
  11  10   5       80.76       78.35     18.22 o
  12  10   5      660.15      718.35     43.44 o
   1  11   5       18.36       10.49      7.85 o
   2  11   5     2123.59     2186.58     35.17 o
   3  11   5      584.31      577.52     18.30 o
   4  11   5     2860.86     3007.10     42.57 o
   5  11   5       35.27       42.54     10.23 o
   6  11   5      582.76      569.45     22.15 o
   7  11   5        4.38       12.53     10.80 o
   8  11   5      562.08      546.04     24.05 o
   9  11   5      158.69      141.63     19.22 o
  10  11   5     5460.57     5658.14     93.61 o
  11  11   5      441.92      398.73     27.58 o
  12  11   5      112.16      124.18     42.91 o
   0  12   5     4626.23     4770.59     86.85 o
   1  12   5     1348.50     1313.11     29.12 o
   2  12   5     5726.74     5547.72     71.30 o
   3  12   5      287.39      267.84     15.99 o
   4  12   5     2009.49     2028.82     38.99 o
   5  12   5      436.42      459.14     22.21 o
   6  12   5     1423.03     1422.85     38.17 o
   7  12   5      783.48      774.56     29.91 o
   8  12   5     4544.26     4573.77     79.87 o
   9  12   5      918.86      999.70     39.91 o
  10  12   5      278.82      250.04     25.72 o
  11  12   5        5.13      -11.25     19.84 o
   1  13   5      218.89      225.86     16.27 o
   2  13   5     3538.37     3456.68     54.51 o
   3  13   5      637.39      617.60     21.90 o
   4  13   5     6211.25     6229.20     83.57 o
   5  13   5     1661.28     1679.36     42.73 o
   6  13   5     1094.60     1112.18     35.94 o
   7  13   5        6.27       -1.55     13.62 o
   8  13   5     1141.97     1099.71     42.39 o
   9  13   5      461.14      465.92     38.65 o
  10  13   5     6794.11     6963.57    121.30 o
   0  14   5    11513.07    11665.67    190.33 o
   1  14   5      770.62      794.96     28.89 o
   2  14   5     2241.27     2260.80     44.36 o
   3  14   5      102.25       76.11     14.40 o
   4  14   5        3.37        0.23     12.56 o
   5  14   5      374.42      355.81     24.15 o
   6  14   5     7967.30     8087.49    115.51 o
   7  14   5     1299.44     1131.93     41.66 o
   8  14   5     3404.13     3547.80     80.25 o
   1  15   5      462.89      465.92     25.34 o
   2  15   5     4984.66     5082.05     78.42 o
   3  15   5     1492.68     1460.67     44.68 o
   4  15   5     6286.65     6211.66     93.98 o
   5  15   5     1638.69     1609.05     49.32 o
   6  15   5     2936.27     3138.55     70.58 o
   7  15   5      130.60      163.38     27.64 o
   0  16   5     6608.10     6696.79    136.67 o
   1  16   5      600.41      618.09     29.95 o
   2  16   5      442.25      453.49     28.15 o
   3  16   5        0.02        6.28     15.64 o
   4  16   5      185.84      152.97     22.99 o
   0   0   6       11.69       57.15     14.79 o
   1   0   6    11100.71    10487.74     85.96 o
   2   0   6       20.19      624.92    570.38 o
   3   0   6     1046.53      996.43     17.79 o
   4   0   6     2015.83     2437.73     58.76 o
   5   0   6     7614.30     7287.13     82.39 o
   6   0   6     5000.25     4687.24     85.90 o
   7   0   6    85690.05    83466.57    750.90 o
   8   0   6     8468.13     8354.01     95.76 o
   9   0   6     6641.16     6977.99     84.27 o
  10   0   6       88.13       46.63     11.28 o
  11   0   6     1517.67     1479.93     53.28 o
  12   0   6      310.08      270.83     35.69 o
  13   0   6     4207.41     4064.21    187.77 o
  14   0   6     7491.89     7248.07    172.58 o
  15   0   6     1240.61     1263.44     69.35 o
   1   1   6    15848.30    16509.69     94.40 o
   2   1   6     9831.62    10186.56     78.29 o
   3   1   6    14375.38    14229.31     92.60 o
   4   1   6     5988.43     5687.40     45.78 o
   5   1   6    33185.27    32279.86    224.81 o
   6   1   6    11594.97    11718.20     91.62 o
   7   1   6      259.01      295.72     13.34 o
   8   1   6      786.54      704.73     14.84 o
   9   1   6    11918.78    11752.91     92.10 o
  10   1   6      690.47      699.51     18.44 o
  11   1   6     4273.23     4333.36     65.63 o
  12   1   6     3749.65     3614.68     76.78 o
  13   1   6     2147.92     2053.67     58.30 o
  14   1   6       66.23      110.10     25.53 o
  15   1   6     1727.58     1873.40     67.67 o
   0   2   6    11691.79    11680.75    119.70 o
   1   2   6    11110.22    10983.18     71.34 o
   2   2   6       99.48       60.42      3.68 o
   3   2   6     2588.97     3117.98     26.32 o
   4   2   6      734.57      806.43     12.38 o
   5   2   6    11104.11    11130.85     99.50 o
   6   2   6     4993.56     4746.49     44.62 o
   7   2   6    28654.08    28371.75    216.85 o
   8   2   6     3157.26     3162.17     36.50 o
   9   2   6     4244.80     4525.14     47.30 o
  10   2   6      816.58      845.95     30.73 o
  11   2   6      343.56      359.84     19.15 o
  12   2   6      307.55      300.43     23.37 o
  13   2   6     3019.13     3052.46     79.08 o
  14   2   6     2113.17     2069.77     66.48 o
  15   2   6      830.80      839.71     47.28 o
   1   3   6     7741.59     8674.52     78.22 o
   2   3   6       34.76       28.07      4.00 o
   3   3   6    10605.34    11167.78     82.26 o
   4   3   6      258.63      203.24      8.56 o
   5   3   6     5093.04     4839.37     48.22 o
   6   3   6       18.34       32.27      5.46 o
   7   3   6     1503.07     1621.14     26.35 o
   8   3   6     1029.40     1013.38     22.17 o
   9   3   6      969.07      977.07     24.83 o
  10   3   6     2083.16     2082.18     42.81 o
  11   3   6     6241.14     6136.26    110.54 o
  12   3   6     1578.08     1578.08     43.36 o
  13   3   6      904.84      964.35     57.71 o
  14   3   6        0.41        6.53     22.22 o
  15   3   6      814.90      773.40     51.48 o
   0   4   6     5274.92     5673.70     61.75 o
   1   4   6      735.13      742.60     17.83 o
   2   4   6     1654.74     1687.75     18.57 o
   3   4   6     4894.18     5785.53     46.98 o
   4   4   6     2008.06     2186.87     26.07 o
   5   4   6     4076.79     4379.38     42.95 o
   6   4   6      524.46      513.20     13.27 o
   7   4   6       17.70       19.05      5.95 o
   8   4   6      265.43      277.00     12.50 o
   9   4   6     3205.37     3282.00     73.94 o
  10   4   6     1796.62     1644.32     42.86 o
  11   4   6        7.01        5.62     15.94 o
  12   4   6      116.38       83.15     17.11 o
  13   4   6      486.51      417.78     29.22 o
  14   4   6       26.60       15.76     23.41 o
  15   4   6      129.98      164.78     30.84 o
   1   5   6      191.86      119.70      7.92 o
   2   5   6     2351.02     2404.07     34.23 o
   3   5   6     1223.72     1328.14     17.09 o
   4   5   6       10.44       35.23      4.53 o
   5   5   6     2496.15     2587.92     32.82 o
   6   5   6      727.71      770.82     16.40 o
   7   5   6        0.18       12.35      6.32 o
   8   5   6      385.29      339.21     13.17 o
   9   5   6      519.15      517.51     25.06 o
  10   5   6      540.18      548.14     29.63 o
  11   5   6      219.24      259.33     38.19 o
  12   5   6       49.68       53.25     16.86 o
  13   5   6      289.16      289.95     34.50 o
  14   5   6       63.83       55.13     23.16 o
   0   6   6    15394.60    15763.09    166.76 o
   1   6   6     6385.33     6556.17     54.60 o
   2   6   6       43.35       47.93      5.67 o
   3   6   6      544.76      426.88     11.64 o
   4   6   6     1065.03     1115.24     18.25 o
   5   6   6        3.41        3.32      4.44 o
   6   6   6     2387.05     2503.21     32.30 o
   7   6   6     4684.35     4827.77     49.25 o
   8   6   6        0.35       -3.53      6.98 o
   9   6   6      422.93      465.91     28.46 o
  10   6   6       39.24       66.27     17.37 o
  11   6   6       39.43       11.85     28.05 o
  12   6   6        0.58       -9.01     18.55 o
  13   6   6     1859.88     1860.56     57.69 o
  14   6   6      191.41      200.28     29.78 o
   1   7   6    17203.90    17103.40    124.55 o
   2   7   6     3056.46     3055.81     33.12 o
   3   7   6     5154.63     5185.51     49.74 o
   4   7   6       60.96       80.16      6.94 o
   5   7   6     7620.56     7705.06     70.55 o
   6   7   6      114.91      147.08      8.93 o
   7   7   6      303.20      305.21     11.77 o
   8   7   6     4677.04     4437.72     53.65 o
   9   7   6     1325.18     1346.04     29.57 o
  10   7   6      360.48      311.24     23.09 o
  11   7   6     3853.14     3843.81     91.18 o
  12   7   6     1483.11     1405.41     45.26 o
  13   7   6     1604.37     1627.00     56.33 o
  14   7   6       32.69       31.22     25.09 o
   0   8   6    20658.59    20776.54    219.33 o
   1   8   6    16991.05    16934.57    129.25 o
   2   8   6     1440.67     1457.25     20.50 o
   3   8   6     1175.38     1235.55     21.26 o
   4   8   6      379.26      401.31     12.08 o
   5   8   6      981.81     1067.25     20.86 o
   6   8   6     5276.56     5377.56     55.79 o
   7   8   6    11837.98    12061.04    118.81 o
   8   8   6     1058.50     1097.21     26.41 o
   9   8   6     3613.86     3474.80     54.13 o
  10   8   6      177.82      165.20     15.83 o
  11   8   6      247.07      229.82     18.61 o
  12   8   6       61.12       37.17     19.08 o
  13   8   6     6868.43     6880.60    131.32 o
   1   9   6    12230.83    11988.70     97.79 o
   2   9   6     3437.89     3504.21     38.71 o
   3   9   6    12703.98    13351.34    118.76 o
   4   9   6     4009.03     3991.53     44.58 o
   5   9   6     7174.83     7249.97     72.98 o
   6   9   6      661.79      701.98     20.87 o
   7   9   6       27.91       41.92     10.01 o
   8   9   6     1733.65     1736.56     38.53 o
   9   9   6     3440.78     3649.60     58.10 o
  10   9   6     1099.83     1094.04     34.03 o
  11   9   6     7239.34     7087.08    104.77 o
  12   9   6      815.30      775.28     41.92 o
  13   9   6      800.11      757.14     45.75 o
   0  10   6     1482.96     1469.45     36.52 o
   1  10   6    11748.24    11822.90    109.73 o
   2  10   6     1719.55     1774.73     30.25 o
   3  10   6      332.51      370.25     16.75 o
   4  10   6     1848.40     1836.66     33.60 o
   5  10   6     6682.98     6672.44     77.98 o
   6  10   6     3281.51     3275.60     50.97 o
   7  10   6    14428.41    14407.00    149.40 o
   8  10   6     2836.64     2838.64     47.97 o
   9  10   6     6820.19     6798.85    101.62 o
  10  10   6       87.76       55.52     16.46 o
  11  10   6       27.88       11.23     19.41 o
  12  10   6      334.76      261.62     33.10 o
   1  11   6       19.80       13.12      8.13 o
   2  11   6     2913.85     2955.35     44.32 o
   3  11   6    10935.10    11098.90    111.48 o
   4  11   6     6976.78     6827.70     88.38 o
   5  11   6     5399.27     5509.27     73.32 o
   6  11   6      737.52      751.81     26.13 o
   7  11   6       36.90       47.53     12.67 o
   8  11   6       16.93       14.48     13.26 o
   9  11   6     4099.78     4041.29     73.86 o
  10  11   6     1081.49     1022.97     38.93 o
  11  11   6     4238.89     4178.29     96.56 o
   0  12   6      224.35      270.90     22.39 o
   1  12   6     1320.15     1430.82     30.89 o
   2  12   6     1070.11     1171.81     29.61 o
   3  12   6      766.22      802.26     23.83 o
   4  12   6     1546.20     1441.66     38.05 o
   5  12   6     9250.47     9335.66    120.93 o
   6  12   6     1121.48     1139.20     34.62 o
   7  12   6     4874.18     4813.84     77.45 o
   8  12   6      824.21      791.07     35.24 o
   9  12   6     2995.41     3031.75     70.15 o
  10  12   6        5.32       -7.76     18.47 o
   1  13   6      805.37      743.29     25.70 o
   2  13   6      581.32      587.46     23.61 o
   3  13   6     6092.63     6200.94     80.47 o
   4  13   6     1310.28     1302.23     36.56 o
   5  13   6     1101.40     1108.06     41.94 o
   6  13   6      210.87      219.57     25.98 o
   7  13   6       27.50       40.04     15.64 o
   8  13   6        5.71      -16.66     16.66 o
   9  13   6      760.83      688.79     44.47 o
   0  14   6      552.11      641.27     38.17 o
   1  14   6      691.69      644.38     27.01 o
   2  14   6      608.96      647.95     32.05 o
   3  14   6       37.79       23.52     13.75 o
   4  14   6      133.22      128.96     17.54 o
   5  14   6     2019.03     2010.58     49.62 o
   6  14   6       14.89        9.77     15.83 o
   7  14   6       22.79       39.53     18.84 o
   8  14   6        0.77      -18.53     19.02 o
   1  15   6      272.21      257.86     21.48 o
   2  15   6       12.96       22.61     14.74 o
   3  15   6        7.90       19.76     15.22 o
   4  15   6       59.29       59.46     17.56 o
   5  15   6      385.54      425.26     28.36 o
   6  15   6      931.55      907.05     42.41 o
   0  16   6      223.21      283.95     33.40 o
   1  16   6     1750.15     1694.88     47.59 o
   2  16   6        6.30        5.51     15.42 o
   3  16   6      444.15      416.03     27.62 o
   1   1   7     1186.71     1472.23     15.42 o
   2   1   7        0.09        3.53      7.32 o
   3   1   7     5311.85     5164.42     40.55 o
   4   1   7        3.90        7.50      5.80 o
   5   1   7     1107.04     1200.43     17.22 o
   6   1   7      732.24      832.14     16.43 o
   7   1   7      241.74      240.63     10.05 o
   8   1   7     1013.85     1073.13     19.16 o
   9   1   7     2008.59     2013.80     33.06 o
  10   1   7       41.01       36.96      7.94 o
  11   1   7     1367.18     1434.93     37.68 o
  12   1   7       69.72       74.46     16.09 o
  13   1   7        0.28       29.75     18.01 o
  14   1   7       43.83       67.20     22.93 o
  15   1   7       45.27      144.66     28.63 o
   0   2   7      320.33      307.53     11.75 o
   1   2   7    15900.98    16532.52    106.78 o
   2   2   7     3252.06     3768.34     31.04 o
   3   2   7    17020.34    17962.88    122.47 o
   4   2   7      808.58      972.31     16.49 o
   5   2   7     7163.86     7151.11     65.98 o
   6   2   7      756.42      740.70     15.48 o
   7   2   7     4448.45     4301.67     44.43 o
   8   2   7     1674.19     1731.30     26.73 o
   9   2   7     6090.98     6200.02     68.81 o
  10   2   7      171.21      171.19     15.08 o
  11   2   7     1958.75     2029.34     42.92 o
  12   2   7        3.85       10.76     14.42 o
  13   2   7      704.33      692.25     37.86 o
  14   2   7       51.62       63.75     23.17 o
  15   2   7     2915.76     3035.29     95.71 o
   1   3   7      603.60     1013.53     25.45 o
   2   3   7        6.00       30.77      5.57 o
   3   3   7    40476.39    40883.82    265.52 o
   4   3   7      334.24      344.26     10.59 o
   5   3   7     8455.40     8872.89     78.61 o
   6   3   7       17.29       15.29      5.84 o
   7   3   7       23.19       22.73      6.15 o
   8   3   7      617.56      615.73     17.07 o
   9   3   7     8215.11     8330.93    106.67 o
  10   3   7      987.30      960.28     31.22 o
  11   3   7    10338.08    10450.29    157.87 o
  12   3   7       25.47        7.76     17.36 o
  13   3   7      183.08      172.38     24.91 o
  14   3   7       12.75       38.77     21.80 o
  15   3   7        0.15       36.73     26.05 o
   0   4   7     2612.22     2623.05     37.19 o
   1   4   7    36123.52    35307.45    236.11 o
   2   4   7     1258.21     1291.35     17.54 o
   3   4   7    10337.47    10851.31     86.29 o
   4   4   7      533.57      624.46     12.74 o
   5   4   7    17014.19    17134.24    139.92 o
   6   4   7      209.26      253.07     10.70 o
   7   4   7     4814.98     4908.13     52.55 o
   8   4   7      110.79      100.21     10.33 o
   9   4   7    11501.19    11338.22    162.91 o
  10   4   7      523.94      512.84     26.19 o
  11   4   7     4122.95     4157.88     87.92 o
  12   4   7      826.26      845.67     40.99 o
  13   4   7     4216.83     4225.26    107.91 o
  14   4   7      562.66      525.95     37.47 o
   1   5   7     2368.89     2410.92     26.73 o
   2   5   7     1873.96     1934.21     30.11 o
   3   5   7    54522.17    55221.55    367.74 o
   4   5   7     1831.97     1817.80     27.51 o
   5   5   7    10426.08    10593.76     93.04 o
   6   5   7      898.56      878.70     16.85 o
   7   5   7     1155.73     1117.81     22.81 o
   8   5   7      209.96      210.32     14.49 o
   9   5   7     6092.97     6355.05    114.60 o
  10   5   7     1742.90     1837.14     62.35 o
  11   5   7    14123.36    14016.86    212.34 o
  12   5   7      718.71      757.26     40.12 o
  13   5   7     1026.87     1034.84     54.91 o
  14   5   7       60.35       61.79     30.66 o
   0   6   7     2833.99     2827.56     43.35 o
   1   6   7    30334.01    30096.27    214.79 o
   2   6   7       14.62       18.03      4.70 o
   3   6   7     2402.77     2624.47     31.42 o
   4   6   7       18.95       21.22      5.09 o
   5   6   7     6217.39     6277.58     67.64 o
   6   6   7       96.84       84.49      8.02 o
   7   6   7     6465.27     6959.74     76.45 o
   8   6   7        5.26        0.65      9.99 o
   9   6   7     5082.33     4916.83     83.19 o
  10   6   7       50.36       37.07     17.88 o
  11   6   7     1882.30     1807.85     57.65 o
  12   6   7     2279.09     2121.11     65.22 o
  13   6   7     7275.71     6819.59    219.14 o
  14   6   7     1053.33      848.34     57.09 o
   1   7   7     5807.46     5721.61     54.19 o
   2   7   7     2206.52     2211.60     28.64 o
   3   7   7    12519.47    12728.99    103.98 o
   4   7   7      233.11      243.42     10.46 o
   5   7   7     8750.91     8988.01     80.59 o
   6   7   7       42.16       46.57      6.75 o
   7   7   7        3.20       30.42      6.74 o
   8   7   7       41.88       40.31      8.84 o
   9   7   7     4020.41     4016.52     74.43 o
  10   7   7      307.17      271.99     29.12 o
  11   7   7     5474.00     5514.94    111.95 o
  12   7   7      243.34      207.43     28.60 o
  13   7   7     1073.07     1152.81     61.83 o
   0   8   7     1738.37     1702.67     34.81 o
   1   8   7    10513.38    10373.88     88.77 o
   2   8   7      278.98      294.06     10.86 o
   3   8   7     1319.70     1284.03     22.08 o
   4   8   7      335.31      350.87     12.80 o
   5   8   7       61.74       47.95      8.08 o
   6   8   7       26.97       18.07      6.97 o
   7   8   7     6803.62     7183.51     78.68 o
   8   8   7       48.67       37.71      9.73 o
   9   8   7        4.51       15.93      9.89 o
  10   8   7      260.21      220.64     16.19 o
  11   8   7       28.06       26.13     20.49 o
  12   8   7      112.58       47.76     24.66 o
  13   8   7     3042.45     2911.81     96.94 o
   1   9   7     2066.72     2024.60     29.18 o
   2   9   7      121.63      133.45      9.71 o
   3   9   7      517.69      527.23     15.12 o
   4   9   7       61.17       66.01      8.30 o
   5   9   7     2352.23     2527.36     40.19 o
   6   9   7       13.62        7.05      8.51 o
   7   9   7      397.98      450.65     18.61 o
   8   9   7      194.50      176.42     14.78 o
   9   9   7     1485.93     1425.32     34.03 o
  10   9   7       52.93       51.08     13.89 o
  11   9   7       33.83       12.70     17.87 o
  12   9   7        0.40      -18.73     18.73 o
   0  10   7       74.88       91.43     14.77 o
   1  10   7      242.80      246.71     13.69 o
   2  10   7      535.69      537.18     18.39 o
   3  10   7        2.00       16.15      7.61 o
   4  10   7        3.07       -7.63      7.63 o
   5  10   7     3370.65     3061.90     50.98 o
   6  10   7       53.69       53.41     11.74 o
   7  10   7      522.27      596.15     23.18 o
   8  10   7        7.25       -5.20     11.62 o
   9  10   7     2566.59     2578.30     54.54 o
  10  10   7      209.75      148.57     18.72 o
  11  10   7      317.48      276.81     32.13 o
  12  10   7      557.02      598.91     43.68 o
   1  11   7      115.82      122.48     12.05 o
   2  11   7      824.97      805.79     23.73 o
   3  11   7     6429.73     6414.73     74.71 o
   4  11   7       26.63       26.30     11.03 o
   5  11   7      639.40      596.77     24.92 o
   6  11   7      122.19      128.69     15.15 o
   7  11   7       57.23       65.12     13.69 o
   8  11   7        2.99       -1.56     12.99 o
   9  11   7      465.57      516.68     28.84 o
  10  11   7      430.94      433.40     27.70 o
  11  11   7     1757.06     1970.59     64.38 o
   0  12   7     1488.47     1470.54     44.73 o
   1  12   7     3959.16     3882.85     55.02 o
   2  12   7       42.69       33.82     10.55 o
   3  12   7     1495.18     1423.61     33.47 o
   4  12   7      346.20      318.38     20.42 o
   5  12   7     4006.30     4101.82     69.00 o
   6  12   7      115.53       84.16     15.53 o
   7  12   7     3813.60     3763.66     71.16 o
   8  12   7      377.26      382.07     26.58 o
   9  12   7     2913.33     3133.04     73.20 o
  10  12   7      290.78      244.78     31.36 o
   1  13   7      449.32      447.22     21.43 o
   2  13   7       94.35       70.87     12.75 o
   3  13   7     7821.06     7552.71     97.17 o
   4  13   7       27.19       13.49     12.49 o
   5  13   7     4827.48     4736.22     75.22 o
   6  13   7        1.61        5.38     13.72 o
   7  13   7        1.47       19.26     15.40 o
   8  13   7       36.70       27.84     18.19 o
   9  13   7     4531.63     4561.61     97.32 o
   0  14   7       89.47      111.65     22.48 o
   1  14   7     9002.29     9014.62    112.72 o
   2  14   7      573.21      583.30     27.74 o
   3  14   7      598.64      552.94     26.21 o
   4  14   7      230.69      232.84     20.61 o
   5  14   7     1903.60     1908.85     46.98 o
   6  14   7      202.82      224.04     21.48 o
   7  14   7     9544.46     9562.88    151.49 o
   1  15   7     4100.71     4181.42     73.62 o
   2  15   7       81.67       61.88     16.83 o
   3  15   7     5057.62     5118.10     99.12 o
   4  15   7      727.34      700.11     33.77 o
   5  15   7     5333.93     5442.59     92.70 o
   0  16   7        8.28       41.48     25.45 o
   1  16   7     5910.80     6055.25     96.28 o
   2  16   7      155.53      124.17     20.44 o
   0   0   8    39961.35    40877.92    554.84 o
   1   0   8    12325.43    12026.28    113.75 o
   2   0   8     2151.27     2752.95    133.70 o
   3   0   8     1133.82     1338.03     32.85 o
   4   0   8     2001.54     1915.93     30.02 o
   5   0   8     6868.89     6795.59     92.97 o
   6   0   8    29207.56    29588.15    298.78 o
   7   0   8    23485.01    23090.10    238.38 o
   8   0   8    10353.82    10529.73    126.86 o
   9   0   8       26.86       41.65     10.95 o
  10   0   8     1378.33     1427.93     42.61 o
  11   0   8       27.88       15.23     17.28 o
  12   0   8      835.57      927.75     79.35 o
  13   0   8     3493.87     3417.06    120.31 o
  14   0   8     6588.42     6507.91    161.86 o
  15   0   8     1393.77     1492.06     76.04 o
   1   1   8    13155.60    14421.59     97.55 o
   2   1   8    10640.23    10614.64     74.74 o
   3   1   8     3507.93     3485.32     32.22 o
   4   1   8    10653.91    10285.20     88.20 o
   5   1   8    16463.16    16341.77    127.78 o
   6   1   8     4929.25     4908.24     43.93 o
   7   1   8      554.37      628.43     15.11 o
   8   1   8    10295.87    10150.07     87.79 o
   9   1   8     2982.43     2966.33     37.58 o
  10   1   8     5272.91     5360.16     69.49 o
  11   1   8     2857.83     2890.82     83.22 o
  12   1   8     8957.67     8734.78    146.87 o
  13   1   8      797.08      795.28     38.20 o
  14   1   8        9.36       80.08     23.79 o
  15   1   8     1091.66     1196.45     55.57 o
   0   2   8    13110.09    12432.84    124.63 o
   1   2   8     8097.18     8866.67     68.50 o
   2   2   8      824.83      710.69     12.75 o
   3   2   8       22.71       64.93      7.49 o
   4   2   8      887.65     1006.22     20.26 o
   5   2   8     2525.74     2533.58     31.58 o
   6   2   8    14336.82    13967.38    110.53 o
   7   2   8    10431.99    10330.06     88.81 o
   8   2   8     7929.56     8014.84     73.66 o
   9   2   8      578.04      548.15     17.43 o
  10   2   8      343.16      348.54     22.98 o
  11   2   8       43.30       35.53     14.64 o
  12   2   8      523.21      583.84     29.63 o
  13   2   8     2495.72     2539.19     70.78 o
  14   2   8     4920.99     4890.03    110.83 o
  15   2   8      968.49     1007.63     51.27 o
   1   3   8     1527.50     1639.43     18.93 o
   2   3   8     4346.83     4372.80     37.93 o
   3   3   8    10205.42    10525.90     79.10 o
   4   3   8     5917.19     5782.87     51.04 o
   5   3   8       49.54       39.56      5.54 o
   6   3   8     3186.08     3164.55     44.06 o
   7   3   8      286.35      288.10     13.42 o
   8   3   8      122.49      111.21     10.37 o
   9   3   8     2773.31     2742.12     50.56 o
  10   3   8     2114.29     2171.31     52.70 o
  11   3   8      362.07      352.50     25.03 o
  12   3   8     1771.55     1676.16     81.59 o
  13   3   8      675.65      676.67     53.20 o
  14   3   8       17.03       37.89     22.14 o
   0   4   8      572.70      555.26     15.79 o
   1   4   8     1206.47     1410.24     34.40 o
   2   4   8       46.50       30.51      4.60 o
   3   4   8       17.02       32.40      5.24 o
   4   4   8     3608.79     3704.45     44.56 o
   5   4   8     1251.88     1319.08     22.94 o
   6   4   8      259.08      233.53     17.58 o
   7   4   8      117.10       86.77      9.33 o
   8   4   8     2144.62     2243.13     42.38 o
   9   4   8      292.19      317.13     31.04 o
  10   4   8       66.38       59.21     18.16 o
  11   4   8       71.46       81.14     20.05 o
  12   4   8      328.83      333.18     30.07 o
  13   4   8       40.92       23.76     24.78 o
  14   4   8      505.59      405.71     47.99 o
   1   5   8     1483.56     1525.70     38.55 o
   2   5   8       25.95       36.54      5.61 o
   3   5   8     1576.15     1606.34     20.90 o
   4   5   8       39.81       12.99      4.69 o
   5   5   8      159.40      205.86      8.75 o
   6   5   8      466.54      462.12     13.07 o
   7   5   8       87.66       76.11     10.39 o
   8   5   8     1504.08     1469.23     38.15 o
   9   5   8        4.26       13.69     13.25 o
  10   5   8      188.53      185.69     23.93 o
  11   5   8        5.64       32.26     17.75 o
  12   5   8      372.61      285.32     29.79 o
  13   5   8      199.50      128.66     30.14 o
  14   5   8        0.42       -3.49     26.72 o
   0   6   8     4182.84     4176.34     59.55 o
   1   6   8     2268.56     2324.83     29.21 o
   2   6   8       23.26       12.49      5.54 o
   3   6   8        4.14       15.31      4.86 o
   4   6   8      103.29      118.17      7.60 o
   5   6   8     1115.08     1089.05     19.17 o
   6   6   8     4151.93     4225.77     48.39 o
   7   6   8     2202.15     2380.88     37.80 o
   8   6   8      871.73      909.34     32.88 o
   9   6   8       33.19       30.32     14.17 o
  10   6   8      207.53      197.87     24.38 o
  11   6   8      791.47      727.29     39.83 o
  12   6   8       29.53        5.59     19.99 o
  13   6   8     2005.49     2085.15     78.48 o
  14   6   8     2163.79     2190.27     83.63 o
   1   7   8     2457.89     2399.66     30.23 o
   2   7   8     7135.80     7047.19     65.19 o
   3   7   8     1007.89      995.76     19.88 o
   4   7   8     5276.52     5351.85     54.64 o
   5   7   8     1099.74     1153.23     21.31 o
   6   7   8     4444.47     4601.80     52.57 o
   7   7   8        3.92        6.46      6.86 o
   8   7   8     2481.60     2374.62     54.34 o
   9   7   8     2300.22     2223.03     54.10 o
  10   7   8      328.11      325.34     30.32 o
  11   7   8     1242.25     1158.81     49.72 o
  12   7   8     2668.85     2728.21     79.15 o
  13   7   8     3102.79     3239.20    100.24 o
   0   8   8    10593.68    10376.46    122.70 o
   1   8   8     5150.93     5061.87     49.22 o
   2   8   8      348.68      380.96     13.11 o
   3   8   8       38.30       37.51      6.86 o
   4   8   8      619.21      607.33     16.16 o
   5   8   8      338.72      373.57     13.65 o
   6   8   8    10903.04    10963.29    105.06 o
   7   8   8     6465.12     6480.65     77.74 o
   8   8   8     6021.78     5983.11     78.22 o
   9   8   8       11.51       24.17     11.03 o
  10   8   8      147.56      175.96     26.34 o
  11   8   8      106.99       69.82     24.68 o
  12   8   8      604.37      538.79     40.83 o
  13   8   8     3272.04     3329.02    104.68 o
   1   9   8      992.93      973.30     23.08 o
   2   9   8     8797.41     8890.04     83.31 o
   3   9   8     2874.40     2849.07     38.80 o
   4   9   8     7933.87     8133.26     81.52 o
   5   9   8     8559.44     8492.42     88.04 o
   6   9   8     1624.05     1755.57     34.39 o
   7   9   8       36.47       27.77     10.21 o
   8   9   8     3778.75     3761.52     58.66 o
   9   9   8     2229.30     2239.70     45.00 o
  10   9   8     4061.32     3963.65     79.96 o
  11   9   8     3040.18     3289.04     73.53 o
  12   9   8     3611.69     3777.05    107.01 o
   0  10   8    14195.78    14404.15    192.85 o
   1  10   8     1575.25     1488.93     29.90 o
   2  10   8     3509.24     3453.29     48.23 o
   3  10   8      735.77      705.29     21.76 o
   4  10   8      264.96      246.35     15.47 o
   5  10   8     2267.25     2244.76     42.95 o
   6  10   8     9251.23     9027.73    114.30 o
   7  10   8     6430.26     6448.83     95.78 o
   8  10   8     5333.48     5218.95     83.38 o
   9  10   8      996.69      959.03     46.69 o
  10  10   8      728.48      783.26     40.13 o
  11  10   8      334.20      234.31     28.87 o
   1  11   8      150.18      158.62     13.20 o
   2  11   8     3333.88     3394.77     49.60 o
   3  11   8     3804.44     3798.56     55.29 o
   4  11   8     5948.75     5847.94     81.77 o
   5  11   8     4093.95     4021.35     63.63 o
   6  11   8      103.82      115.71     15.33 o
   7  11   8       17.03       13.62     14.97 o
   8  11   8     1131.16     1002.45     65.89 o
   9  11   8     1283.25     1286.18     49.66 o
  10  11   8     7292.44     7249.89    136.22 o
   0  12   8     1933.11     1963.61     53.02 o
   1  12   8     1058.76     1116.45     28.71 o
   2  12   8     3063.98     3105.94     50.98 o
   3  12   8      819.27      768.03     27.04 o
   4  12   8     1896.99     1840.05     42.29 o
   5  12   8     1259.33     1256.14     35.42 o
   6  12   8     1978.51     1901.21     43.57 o
   7  12   8      962.75      894.20     35.00 o
   8  12   8     2668.28     2729.17     64.01 o
   9  12   8     3737.14     3969.51    108.40 o
   1  13   8       87.68       86.46     13.74 o
   2  13   8      980.44      967.82     31.12 o
   3  13   8     1974.52     2017.21     43.88 o
   4  13   8     2682.19     2709.83     54.00 o
   5  13   8      197.45      163.96     18.69 o
   6  13   8       18.12       -4.08     13.97 o
   7  13   8      248.21      208.76     22.73 o
   8  13   8      108.48       93.49     21.04 o
   0  14   8      608.10      617.77     39.29 o
   1  14   8      489.89      541.05     27.27 o
   2  14   8      150.63      136.91     18.43 o
   3  14   8        7.03       -5.04     12.53 o
   4  14   8     1392.13     1350.89     40.15 o
   5  14   8      254.79      260.13     24.48 o
   6  14   8        0.69       10.51     16.41 o
   7  14   8      426.53      444.91     31.03 o
   1  15   8      141.83      123.52     19.14 o
   2  15   8       17.26       50.07     16.49 o
   3  15   8       49.70       40.48     17.56 o
   4  15   8        4.50       18.82     16.65 o
   5  15   8      759.32      790.20     45.18 o
   1   1   9      323.36      301.28      8.39 o
   2   1   9     1282.15     1413.37     17.71 o
   3   1   9        6.61        6.35      4.44 o
   4   1   9     7479.46     7539.80     69.33 o
   5   1   9      300.59      328.40     10.37 o
   6   1   9      386.53      406.03     11.57 o
   7   1   9      278.70      292.97     11.86 o
   8   1   9      550.94      557.64     12.99 o
   9   1   9       57.08       51.50      7.17 o
  10   1   9     2751.82     2765.49     48.78 o
  11   1   9       52.34       49.04     13.18 o
  12   1   9      208.50      196.39     20.88 o
  13   1   9        0.16       -4.63     18.71 o
  14   1   9       26.02        0.40     22.09 o
   0   2   9     6407.60     6441.95     73.22 o
   1   2   9      865.41      983.14     18.33 o
   2   2   9     4728.56     4631.77     40.47 o
   3   2   9      304.95      404.89     13.62 o
   4   2   9     4428.17     4673.07    107.33 o
   5   2   9        0.65       27.94      7.39 o
   6   2   9     7276.38     7472.41     68.18 o
   7   2   9       69.92       69.01      8.68 o
   8   2   9     3770.46     3739.72     45.19 o
   9   2   9      177.60      146.13     16.73 o
  10   2   9     1224.70     1187.45     36.76 o
  11   2   9      462.55      431.30     26.63 o
  12   2   9     4555.94     4302.48    102.69 o
  13   2   9        0.03       -4.04     18.01 o
  14   2   9      511.80      539.30     37.28 o
   1   3   9       33.69       22.74      4.51 o
   2   3   9    13066.14    13240.65    101.34 o
   3   3   9       28.43       42.69      5.37 o
   4   3   9    35866.19    36272.74    261.41 o
   5   3   9      458.97      520.66     11.66 o
   6   3   9      357.62      415.39     13.66 o
   7   3   9       32.72       37.18      7.68 o
   8   3   9      265.32      233.57     16.43 o
   9   3   9      155.54      125.07     16.64 o
  10   3   9    15824.08    15598.30    211.65 o
  11   3   9       78.97       71.51     20.85 o
  12   3   9     1463.11     1461.12     52.82 o
  13   3   9        3.21       18.73     28.15 o
  14   3   9      275.84      254.97     43.16 o
   0   4   9    11835.37    11714.32    120.92 o
   1   4   9        1.91       20.12      5.09 o
   2   4   9    30154.90    30447.87    202.20 o
   3   4   9       74.85      121.66     10.15 o
   4   4   9     6019.70     6209.14     59.35 o
   5   4   9       66.29       82.87      6.48 o
   6   4   9     8043.32     8450.26     72.25 o
   7   4   9      247.42      277.68     15.15 o
   8   4   9    17845.50    17882.97    200.01 o
   9   4   9      683.72      680.62     29.35 o
  10   4   9     1884.33     1994.26     58.64 o
  11   4   9        7.21       -4.59     16.61 o
  12   4   9     4423.93     4368.52     96.50 o
  13   4   9        1.06      -22.81     22.81 o
  14   4   9     3981.90     4223.86    132.79 o
   1   5   9       85.12      108.73      6.81 o
   2   5   9    14293.29    14010.55    107.70 o
   3   5   9      205.75      243.72      9.42 o
   4   5   9    29729.37    29993.76    206.78 o
   5   5   9     2820.25     2996.34     30.97 o
   6   5   9      246.60      258.08      9.93 o
   7   5   9      227.26      200.79     14.12 o
   8   5   9     1349.33     1510.28     39.92 o
   9   5   9        1.84       -3.25     13.76 o
  10   5   9    18049.42    17434.86    254.27 o
  11   5   9      172.15      152.36     24.15 o
  12   5   9     3607.01     3665.74     88.81 o
  13   5   9        5.37      -20.46     24.09 o
  14   5   9      312.64      283.83     48.01 o
   0   6   9    20133.26    20205.70    212.75 o
   1   6   9       58.75       74.17      6.60 o
   2   6   9    21356.71    21931.60    167.65 o
   3   6   9      192.97      215.70      9.41 o
   4   6   9     1422.51     1457.21     32.23 o
   5   6   9        5.04        5.12      5.29 o
   6   6   9    11148.57    11468.05    102.75 o
   7   6   9      225.60      266.74     13.79 o
   8   6   9    13426.02    13107.35    181.95 o
   9   6   9       56.13       31.71     15.44 o
  10   6   9      516.42      581.16     38.75 o
  11   6   9       24.27       -8.34     18.59 o
  12   6   9     1240.01     1268.96     53.36 o
  13   6   9        1.35        9.25     28.19 o
   1   7   9        0.87       -0.17      5.23 o
   2   7   9     5169.03     5163.96     49.99 o
   3   7   9      238.51      223.13     10.74 o
   4   7   9     9845.47    10304.27     88.57 o
   5   7   9       17.95        9.10      6.69 o
   6   7   9     3140.78     3139.31     41.06 o
   7   7   9       39.17       21.52      7.39 o
   8   7   9     3177.75     3240.96     65.89 o
   9   7   9       22.10       -4.91     14.84 o
  10   7   9     5189.55     5057.86    106.44 o
  11   7   9      125.47       90.60     24.22 o
  12   7   9     3487.80     3464.05     89.78 o
  13   7   9       56.05        9.53     31.72 o
   0   8   9     9965.49     9921.25    119.52 o
   1   8   9      264.48      238.11     11.12 o
   2   8   9       25.66       48.28      7.99 o
   3   8   9       74.18       57.70      8.23 o
   4   8   9      131.86      152.26     10.67 o
   5   8   9        2.52       -1.42      7.39 o
   6   8   9     9087.12     9209.30     93.62 o
   7   8   9        2.69       -3.29      8.75 o
   8   8   9     1819.86     1762.10     35.54 o
   9   8   9      931.85      949.67     38.31 o
  10   8   9       18.08       19.71     19.82 o
  11   8   9       62.11       68.56     29.80 o
  12   8   9      274.97      207.55     33.11 o
   1   9   9      194.39      215.16     12.89 o
   2   9   9     1762.50     1773.15     29.61 o
   3   9   9        8.22        1.81      7.11 o
   4   9   9      172.99      258.40     14.31 o
   5   9   9      664.37      599.36     19.91 o
   6   9   9     2959.18     2926.30     49.13 o
   7   9   9       63.46       51.24     12.71 o
   8   9   9     1504.15     1640.70     39.08 o
   9   9   9      117.44      113.40     19.62 o
  10   9   9      134.89       99.04     27.44 o
  11   9   9      124.83       78.69     29.25 o
  12   9   9      581.28      567.96     47.40 o
   0  10   9      313.03      301.90     22.15 o
   1  10   9        6.06        9.27      8.35 o
   2  10   9     5016.88     4813.90     60.93 o
   3  10   9      879.96      841.95     25.23 o
   4  10   9      726.81      708.54     23.62 o
   5  10   9      240.60      203.47     16.07 o
   6  10   9       14.33       55.92     12.35 o
   7  10   9       80.60       60.06     14.30 o
   8  10   9      162.90      162.42     21.27 o
   9  10   9      233.86      228.63     25.48 o
  10  10   9       70.08       43.36     20.89 o
  11  10   9        8.58        0.71     20.69 o
   1  11   9       29.40        7.89      9.14 o
   2  11   9       90.65      102.04     12.38 o
   3  11   9       21.99       18.23     10.71 o
   4  11   9     5884.45     5810.84     81.52 o
   5  11   9       12.71        8.15     11.43 o
   6  11   9        8.47       17.62     11.40 o
   7  11   9       39.61       20.74     13.23 o
   8  11   9       23.91       16.85     14.32 o
   9  11   9       99.66       89.60     22.84 o
  10  11   9     2554.26     2659.07     80.81 o
   0  12   9     1481.24     1488.58     47.17 o
   1  12   9     1028.97      984.05     27.87 o
   2  12   9     3351.51     3362.27     56.54 o
   3  12   9      111.74       92.62     14.88 o
   4  12   9      214.84      233.47     19.26 o
   5  12   9       34.54       45.13     13.45 o
   6  12   9     5451.06     5211.85     84.41 o
   7  12   9       11.71       -9.76     13.00 o
   8  12   9     3320.32     3394.29     69.37 o
   9  12   9        9.59       46.49     22.23 o
   1  13   9      202.57      188.28     17.66 o
   2  13   9     4961.73     5075.18     75.50 o
   3  13   9        6.03        8.20     12.65 o
   4  13   9    11305.58    11156.00    137.23 o
   5  13   9        2.92       11.47     13.83 o
   6  13   9     2194.10     2138.78     52.19 o
   7  13   9       38.10       29.80     16.45 o
   8  13   9      563.34      542.23     48.12 o
   0  14   9     8861.27     8984.83    178.13 o
   1  14   9      269.56      267.40     28.47 o
   2  14   9     1864.39     1852.86     46.46 o
   3  14   9        1.38        2.11     14.98 o
   4  14   9      244.92      230.77     21.69 o
   5  14   9       18.16       34.33     16.78 o
   6  14   9     6025.46     5849.80    114.62 o
   1  15   9       96.95       69.10     18.87 o
   2  15   9     6709.31     6797.23    124.12 o
   3  15   9      120.90       75.69     18.36 o
   0   0  10    42059.76    48050.41    654.50 o
   1   0  10    45912.16    49010.55    424.27 o
   2   0  10     1098.97     2711.76    556.87 o
   3   0  10      152.16      167.91     13.32 o
   4   0  10      120.61      113.04     11.45 o
   5   0  10      766.07      786.00     24.87 o
   6   0  10     7487.64     7695.00     98.78 o
   7   0  10     6032.46     6043.04     78.31 o
   8   0  10     5567.82     5755.03     96.75 o
   9   0  10      727.65      761.96     30.21 o
  10   0  10       68.02       40.55     19.56 o
  11   0  10        2.50       -8.74     18.61 o
  12   0  10     1987.59     1831.77     81.84 o
  13   0  10     5770.87     5805.39    361.40 o
  14   0  10     6594.47     6700.44    168.62 o
   1   1  10    10179.85    11884.92     82.55 o
   2   1  10    16412.52    18135.68    129.62 o
   3   1  10     8021.02     8107.86     69.06 o
   4   1  10     8693.83     8672.46     88.21 o
   5   1  10     2521.74     2483.12     30.90 o
   6   1  10    14469.07    14764.47    120.04 o
   7   1  10      357.87      368.28     14.76 o
   8   1  10     1550.12     1533.55     25.03 o
   9   1  10     4886.56     5206.63     60.33 o
  10   1  10     2312.01     2349.12     47.09 o
  11   1  10     5211.51     5282.79     83.05 o
  12   1  10     5600.39     5622.30     97.12 o
  13   1  10     1416.15     1512.39     55.00 o
  14   1  10      325.73      317.51     32.70 o
   0   2  10    22285.04    23606.36    226.57 o
   1   2  10    14263.92    15562.48    170.99 o
   2   2  10     2144.01     2300.83     28.31 o
   3   2  10      719.69      784.31     26.76 o
   4   2  10      323.40      306.49     13.33 o
   5   2  10      680.06      706.91     15.58 o
   6   2  10     4317.57     4220.38     41.38 o
   7   2  10     5560.40     5589.25     57.37 o
   8   2  10     6203.74     6112.76     68.57 o
   9   2  10       48.77       56.68     12.37 o
  10   2  10      584.11      569.88     29.94 o
  11   2  10      339.81      305.96     24.58 o
  12   2  10      832.18      765.16     51.03 o
  13   2  10     3891.20     3956.43    160.34 o
  14   2  10     3763.76     3842.41    122.75 o
   1   3  10     1209.52     1570.24     46.97 o
   2   3  10     4108.84     4566.78     46.99 o
   3   3  10     5927.75     6339.80     54.15 o
   4   3  10     2265.99     2214.90     27.40 o
   5   3  10     7765.15     7675.94     67.40 o
   6   3  10      256.55      252.48     10.03 o
   7   3  10      167.02      156.60     12.18 o
   8   3  10      453.62      466.30     21.10 o
   9   3  10     1160.97     1103.10     33.68 o
  10   3  10     1163.07     1243.55     42.88 o
  11   3  10      378.74      430.82     28.47 o
  12   3  10      629.29      575.93     43.44 o
  13   3  10       57.23       46.24     31.82 o
  14   3  10      156.72      180.80     40.55 o
   0   4  10      952.10     1052.43     30.26 o
   1   4  10       26.40       30.12      6.87 o
   2   4  10     2022.89     1979.69     25.96 o
   3   4  10     1437.38     1334.55     19.85 o
   4   4  10       18.38       52.39      6.78 o
   5   4  10      780.77      827.53     14.85 o
   6   4  10      857.72      820.31     15.56 o
   7   4  10      643.96      625.03     22.74 o
   8   4  10     1084.86     1102.82     30.71 o
   9   4  10      374.49      349.19     22.46 o
  10   4  10     1258.47     1254.41     47.98 o
  11   4  10     1222.50     1125.81     54.91 o
  12   4  10       21.92       49.27     21.52 o
  13   4  10      126.51      133.48     31.34 o
   1   5  10     1337.99     1314.25     20.73 o
   2   5  10     2191.60     2051.77     25.77 o
   3   5  10      248.12      322.87     15.44 o
   4   5  10      304.33      327.29     10.52 o
   5   5  10      104.35       78.33      7.11 o
   6   5  10      621.91      659.08     14.59 o
   7   5  10        7.40       -2.92      9.19 o
   8   5  10      566.13      620.07     28.36 o
   9   5  10        6.62      -13.47     14.75 o
  10   5  10      184.06      214.80     28.08 o
  11   5  10      250.81      191.05     26.78 o
  12   5  10      170.45      163.47     27.42 o
  13   5  10      136.22      134.61     33.57 o
   0   6  10    13638.78    13539.20    134.92 o
   1   6  10      155.44      161.99     10.69 o
   2   6  10       22.28       16.00      6.02 o
   3   6  10      264.08      244.29     10.08 o
   4   6  10      386.61      478.23     13.77 o
   5   6  10        9.82        2.92      6.45 o
   6   6  10      479.88      493.78     18.00 o
   7   6  10     3548.38     3572.05     51.59 o
   8   6  10     1467.66     1384.26     41.32 o
   9   6  10      139.28       73.63     19.13 o
  10   6  10       90.30       88.47     21.74 o
  11   6  10      200.39      168.24     27.30 o
  12   6  10       15.92       15.45     22.50 o
  13   6  10     1758.33     1829.57     76.87 o
   1   7  10     2242.03     2162.65     30.17 o
   2   7  10     7835.43     7768.17     78.49 o
   3   7  10     1233.77     1324.07     23.13 o
   4   7  10      342.11      398.99     13.89 o
   5   7  10     9353.51     9354.04     88.70 o
   6   7  10     1837.68     1824.56     31.29 o
   7   7  10       34.94        1.05      8.93 o
   8   7  10     1736.66     1756.86     57.93 o
   9   7  10      949.86      924.76     40.45 o
  10   7  10      379.14      353.14     32.67 o
  11   7  10     1120.47     1085.07     51.11 o
  12   7  10     1575.11     1618.62     62.92 o
   0   8  10    30427.81    29877.91    359.28 o
   1   8  10     2091.94     2123.14     34.80 o
   2   8  10     1305.21     1342.41     27.96 o
   3   8  10      445.03      492.38     18.06 o
   4   8  10       91.75       83.85     10.75 o
   5   8  10     1067.87     1061.13     26.24 o
   6   8  10     6364.89     6413.52     78.80 o
   7   8  10     8929.64     8778.93    105.94 o
   8   8  10     2599.40     2604.53     45.44 o
   9   8  10       75.83       37.45     20.03 o
  10   8  10      449.35      428.72     39.55 o
  11   8  10      112.56       35.29     25.56 o
  12   8  10      406.31      349.76     40.60 o
   1   9  10      411.69      459.65     19.07 o
   2   9  10     5979.19     6049.20     72.73 o
   3   9  10     3997.01     3967.98     61.73 o
   4   9  10     7228.32     7120.04     85.73 o
   5   9  10     6353.24     6343.54     83.11 o
   6   9  10     3782.57     3835.25     62.90 o
   7   9  10        2.80       10.35     10.86 o
   8   9  10     1145.08     1208.32     32.66 o
   9   9  10     3705.06     3583.79     80.37 o
  10   9  10     1882.75     1912.30     92.31 o
  11   9  10     2840.28     2804.31     90.95 o
   0  10  10     8959.45     8948.06    135.49 o
   1  10  10     7525.82     7541.24     84.39 o
   2  10  10     5046.18     4924.81     67.71 o
   3  10  10     1867.53     1851.79     37.55 o
   4  10  10        7.85       27.78     11.42 o
   5  10  10     1020.15     1016.29     29.97 o
   6  10  10     5356.55     5466.28     82.65 o
   7  10  10     3805.80     3840.13     65.42 o
   8  10  10     2150.60     2274.30     47.87 o
   9  10  10     1494.78     1505.67     49.42 o
  10  10  10        0.68       -3.23     19.25 o
   1  11  10      364.34      375.36     19.19 o
   2  11  10     3267.93     3282.44     54.08 o
   3  11  10     4071.86     4079.19     65.35 o
   4  11  10    11979.79    11855.48    138.79 o
   5  11  10      666.42      580.58     25.27 o
   6  11  10      790.26      779.01     30.21 o
   7  11  10       34.09       10.67     13.25 o
   8  11  10      363.76      361.87     23.08 o
   9  11  10     2060.76     2003.74     59.36 o
   0  12  10      327.41      319.04     26.06 o
   1  12  10     3710.40     3827.82     59.04 o
   2  12  10     6371.03     6365.19     95.11 o
   3  12  10      821.90      722.83     28.75 o
   4  12  10      581.50      636.07     27.68 o
   5  12  10      332.82      340.10     23.74 o
   6  12  10      974.08      941.72     34.43 o
   7  12  10      223.36      188.57     20.37 o
   8  12  10     1767.68     1734.27     48.92 o
   1  13  10       31.96       22.24     13.15 o
   2  13  10      371.35      398.43     23.25 o
   3  13  10     1350.99     1379.00     39.59 o
   4  13  10     3278.00     3332.34     62.74 o
   5  13  10      119.87       93.47     17.85 o
   6  13  10      117.50      112.75     19.12 o
   7  13  10      197.60      206.85     22.40 o
   0  14  10        6.90        4.26     22.45 o
   1  14  10       36.45       76.05     17.91 o
   2  14  10      893.50      934.36     36.75 o
   3  14  10       82.90       63.86     17.46 o
   4  14  10      902.19      995.85     48.92 o
   5  14  10       12.18      -12.70     17.24 o
   1  15  10      381.57      356.11     27.90 o
   1   1  11       55.50       59.86      6.34 o
   2   1  11      128.44      340.99     89.48 o
   3   1  11     6035.86     6106.83     59.72 o
   4   1  11     1615.48     1851.98     49.55 o
   5   1  11      113.34      108.10      8.99 o
   6   1  11      279.75      282.85     15.61 o
   7   1  11     1301.48     1307.45     24.82 o
   8   1  11        0.11        3.02      8.06 o
   9   1  11     1184.74     1213.30     28.65 o
  10   1  11       20.10        6.47     12.08 o
  11   1  11     2174.09     2124.92     48.75 o
  12   1  11      222.68      213.33     22.78 o
  13   1  11       71.44       74.70     23.28 o
   0   2  11     2418.33     2440.09     41.55 o
   1   2  11     7998.88     7603.45     67.53 o
   2   2  11        2.06       27.91      6.28 o
   3   2  11      795.09      838.01     21.82 o
   4   2  11      340.40      379.07     14.53 o
   5   2  11    12050.08    12133.20    106.87 o
   6   2  11     1690.42     1669.40     26.05 o
   7   2  11     2341.69     2429.56     35.53 o
   8   2  11       24.64       23.72      8.86 o
   9   2  11    11631.21    11516.83    143.40 o
  10   2  11      118.37      122.31     21.34 o
  11   2  11      630.43      679.00     34.06 o
  12   2  11      407.41      458.23     56.93 o
  13   2  11     1082.70     1089.27     65.77 o
   1   3  11      485.37      685.70     38.24 o
   2   3  11      187.78      188.54     10.03 o
   3   3  11    29865.73    30191.73    216.33 o
   4   3  11     2333.56     2387.05     35.21 o
   5   3  11      389.57      455.22     15.88 o
   6   3  11       45.63       42.34      7.58 o
   7   3  11      554.22      549.42     17.60 o
   8   3  11        1.40        3.71     10.25 o
   9   3  11     6495.87     6488.14     95.19 o
  10   3  11      160.23      165.02     22.26 o
  11   3  11    12757.40    13046.95    216.39 o
  12   3  11       84.10      111.60     25.95 o
  13   3  11      184.40      171.85     37.92 o
   0   4  11      272.81      281.65     13.94 o
   1   4  11     8460.04     8472.36     71.99 o
   2   4  11     3285.97     3397.04     39.85 o
   3   4  11      187.44      260.91     14.05 o
   4   4  11        9.21       17.93      6.37 o
   5   4  11    16414.27    16601.43    141.67 o
   6   4  11       33.04       46.06      7.29 o
   7   4  11    11454.80    11478.21    132.68 o
   8   4  11       44.74       58.87     12.90 o
   9   4  11    19271.50    19260.17    221.06 o
  10   4  11       32.44       18.66     17.35 o
  11   4  11     1494.10     1479.13     50.31 o
  12   4  11       72.37       58.22     24.97 o
  13   4  11     3271.78     3349.21    102.18 o
   1   5  11     2314.00     2291.57     32.50 o
   2   5  11      176.96      154.15     10.77 o
   3   5  11    22444.83    22386.78    176.67 o
   4   5  11        2.72       18.66      7.40 o
   5   5  11     9344.95     9494.15     88.84 o
   6   5  11      663.44      649.04     20.41 o
   7   5  11      400.14      487.62     16.72 o
   8   5  11        4.09      -11.93     11.93 o
   9   5  11     9048.12     8904.09    129.81 o
  10   5  11     1172.16     1262.67     46.32 o
  11   5  11    15157.11    14879.08    212.24 o
  12   5  11      411.98      346.73     31.10 o
  13   5  11      594.40      665.28     51.66 o
   0   6  11     4045.01     3830.42     57.27 o
   1   6  11     4830.50     4889.78     51.96 o
   2   6  11     2197.39     2201.24     33.56 o
   3   6  11      380.24      417.70     14.63 o
   4   6  11       21.82       16.87      7.11 o
   5   6  11    13281.80    13262.53    118.32 o
   6   6  11     1019.40     1021.61     22.08 o
   7   6  11    16658.98    16291.77    163.00 o
   8   6  11       48.70       37.91     15.24 o
   9   6  11     5829.02     5660.13     96.27 o
  10   6  11       30.13       38.31     19.16 o
  11   6  11      608.86      589.20     36.68 o
  12   6  11      117.52      105.82     26.21 o
   1   7  11     1133.35     1144.22     25.65 o
   2   7  11      896.35      872.93     22.37 o
   3   7  11     6911.70     6881.87     89.07 o
   4   7  11        0.94        3.63      7.87 o
   5   7  11     9123.25     9085.09    100.34 o
   6   7  11        0.06       -0.93      8.50 o
   7   7  11       20.83       57.99     11.89 o
   8   7  11        0.06      -14.30     15.62 o
   9   7  11     5403.47     5454.77    102.61 o
  10   7  11      156.65      175.00     26.85 o
  11   7  11     4743.74     4507.84    104.15 o
  12   7  11      244.47      228.68     32.25 o
   0   8  11      945.91      908.94     33.40 o
   1   8  11     1030.81     1056.89     25.76 o
   2   8  11      115.12       95.06     11.35 o
   3   8  11      321.05      301.72     15.78 o
   4   8  11      256.50      236.33     18.65 o
   5   8  11     3095.30     3138.18     48.71 o
   6   8  11       33.08       40.66     13.51 o
   7   8  11     9727.31     9616.15    120.67 o
   8   8  11       52.31       13.97     10.39 o
   9   8  11      228.71      225.17     26.08 o
  10   8  11       24.44       12.63     20.93 o
  11   8  11      324.13      298.97     40.18 o
   1   9  11      992.53      932.33     25.59 o
   2   9  11       54.85       48.22     10.89 o
   3   9  11       93.66      125.73     12.93 o
   4   9  11      155.52      151.79     13.69 o
   5   9  11      716.18      750.88     25.44 o
   6   9  11      899.30      874.69     38.21 o
   7   9  11       76.68       99.02     14.43 o
   8   9  11       20.73       14.59     14.84 o
   9   9  11      413.65      376.81     26.76 o
  10   9  11      124.83       96.72     27.74 o
   0  10  11      101.53       85.82     17.33 o
   1  10  11      243.23      218.89     15.70 o
   2  10  11       14.56        0.65      9.63 o
   3  10  11      745.17      721.38     29.33 o
   4  10  11      451.45      438.84     21.96 o
   5  10  11      774.17      750.31     30.96 o
   6  10  11      145.45      128.97     15.99 o
   7  10  11      832.48      871.31     30.54 o
   8  10  11       55.03       47.56     16.96 o
   9  10  11      418.24      389.61     29.36 o
  10  10  11      309.41      254.54     26.85 o
   1  11  11      262.88      251.54     17.46 o
   2  11  11       88.46       56.81     12.99 o
   3  11  11     5185.97     5243.27     78.16 o
   4  11  11       49.01       44.42     13.35 o
   5  11  11      341.86      378.78     23.16 o
   6  11  11       32.27       24.61     13.68 o
   7  11  11      314.45      346.28     22.65 o
   8  11  11      231.47      188.38     23.33 o
   9  11  11     1106.31     1237.18     48.37 o
   0  12  11      132.93       84.07     26.16 o
   1  12  11     2493.85     2550.69     52.07 o
   2  12  11      242.64      269.92     20.93 o
   3  12  11      299.77      299.04     21.44 o
   4  12  11      225.88      226.80     20.13 o
   5  12  11     3312.19     3199.08     63.66 o
   6  12  11      217.29      194.60     21.83 o
   7  12  11     2394.90     2375.00     65.70 o
   1  13  11      972.58      976.75     34.56 o
   2  13  11       12.72       13.65     14.62 o
   3  13  11     8248.24     8261.74    117.81 o
   4  13  11      215.10      183.70     21.68 o
   5  13  11     1818.03     1812.73     54.64 o
   6  13  11      166.74      188.87     21.82 o
   0  14  11       33.14       -2.01     22.21 o
   1  14  11     5451.98     5572.05     93.55 o
   2  14  11       13.62       20.47     16.76 o
   3  14  11       46.84       55.96     18.92 o
   4  14  11        0.07       14.14     61.28 o
   0   0  12    33600.82    36331.91    602.14 o
   1   0  12    16081.68    16350.49    166.13 o
   2   0  12     5508.39     6563.87    124.97 o
   3   0  12      393.12      412.65     21.13 o
   4   0  12      131.52      143.41     17.92 o
   5   0  12     1301.34     1285.15     39.86 o
   6   0  12       32.76       48.69     30.16 o
   7   0  12    17906.15    17677.99    284.48 o
   8   0  12     2162.04     2280.81     72.80 o
   9   0  12       54.94       91.85     19.51 o
  10   0  12       39.83       30.99     19.49 o
  11   0  12        1.86       28.39     21.96 o
  12   0  12     2167.27     2237.16    129.63 o
  13   0  12     7034.79     6806.44    169.65 o
   1   1  12     8678.18     9320.25     83.14 o
   2   1  12     8484.61     9622.56     82.62 o
   3   1  12     7114.49     7280.80     67.87 o
   4   1  12     2213.33     2243.75     34.88 o
   5   1  12    16122.74    15774.11    165.57 o
   6   1  12     4313.08     4358.67     86.19 o
   7   1  12      209.50      222.88     14.81 o
   8   1  12       90.04       85.73     12.07 o
   9   1  12     4971.53     4915.71     75.65 o
  10   1  12     2073.08     2058.26     47.55 o
  11   1  12     4097.66     4093.56     86.53 o
  12   1  12     2760.56     2795.86     68.64 o
  13   1  12     2918.86     2882.22     80.30 o
   0   2  12    13262.81    13920.91    154.87 o
   1   2  12    12448.64    12742.58    112.85 o
   2   2  12     3772.72     3840.86     43.46 o
   3   2  12      714.54      697.27     19.16 o
   4   2  12     2470.72     2427.22     36.54 o
   5   2  12      930.62     1000.36     26.10 o
   6   2  12      193.37      227.98     13.26 o
   7   2  12    11689.30    11696.41    118.88 o
   8   2  12     1095.94     1152.34     28.59 o
   9   2  12      411.02      433.42     21.17 o
  10   2  12       59.22       61.62     14.77 o
  11   2  12        6.13      -12.53     17.83 o
  12   2  12     1920.15     1816.61     68.10 o
  13   2  12     3661.07     3572.55    118.07 o
   1   3  12     1080.11     1352.43     59.77 o
   2   3  12      337.09      386.09     14.11 o
   3   3  12     2968.80     2992.04     38.33 o
   4   3  12     2791.44     2617.72     38.82 o
   5   3  12     2365.56     2236.15     37.79 o
   6   3  12      830.51      775.31     21.37 o
   7   3  12       41.14       37.13      9.56 o
   8   3  12      697.75      616.56     28.07 o
   9   3  12     2020.00     1935.96     49.29 o
  10   3  12      585.24      555.37     32.77 o
  11   3  12     1813.43     1842.86     54.73 o
  12   3  12      201.20      163.32     28.87 o
  13   3  12      255.90      206.24     41.68 o
   0   4  12       55.46      103.51     11.08 o
   1   4  12     1653.06     1676.44     25.12 o
   2   4  12     2276.90     2194.74     32.33 o
   3   4  12      289.98      270.22     13.55 o
   4   4  12     3852.72     3757.10     49.78 o
   5   4  12      551.63      552.61     18.39 o
   6   4  12      402.92      411.38     14.58 o
   7   4  12      318.44      292.51     17.26 o
   8   4  12        1.72       -7.08     12.81 o
   9   4  12      964.65      956.97     35.10 o
  10   4  12       30.96       17.84     17.80 o
  11   4  12      130.84      108.16     25.23 o
  12   4  12      170.54      146.30     29.04 o
   1   5  12      820.30      858.81     41.84 o
   2   5  12     3445.98     3429.01     46.28 o
   3   5  12      783.98      780.06     20.69 o
   4   5  12       87.06       63.58      9.30 o
   5   5  12     1088.22     1079.41     24.18 o
   6   5  12        1.89       -3.44      7.71 o
   7   5  12      354.21      333.32     14.44 o
   8   5  12        9.00       -0.78     14.05 o
   9   5  12        5.07       22.99     16.20 o
  10   5  12       21.57       -3.64     18.12 o
  11   5  12       37.79       30.66     24.12 o
  12   5  12       10.16      -12.18     25.40 o
   0   6  12     5182.07     5231.09     92.65 o
   1   6  12     2343.86     2306.67     37.19 o
   2   6  12       36.55       36.95      8.72 o
   3   6  12       15.70       20.74      8.34 o
   4   6  12      103.92       92.69     10.55 o
   5   6  12       17.00       22.54      8.71 o
   6   6  12      590.62      642.84     28.93 o
   7   6  12     6610.81     6522.98     87.09 o
   8   6  12      363.14      333.28     27.66 o
   9   6  12      138.46      152.91     22.84 o
  10   6  12       80.96       45.05     22.21 o
  11   6  12      829.16      737.13     43.73 o
  12   6  12      423.54      377.54     42.42 o
   1   7  12     3423.88     3298.85     47.67 o
   2   7  12     2738.85     2641.54     43.17 o
   3   7  12      768.73      777.75     23.00 o
   4   7  12     1796.70     1766.08     34.30 o
   5   7  12     5755.66     5745.93     76.40 o
   6   7  12      975.64      960.62     26.90 o
   7   7  12      173.39      161.12     14.17 o
   8   7  12     1180.69     1143.70     50.92 o
   9   7  12     2196.28     2078.33     71.79 o
  10   7  12      493.25      417.05     36.86 o
  11   7  12      739.07      704.11     44.95 o
   0   8  12    12379.99    12663.28    274.17 o
   1   8  12     7253.87     7118.21     85.88 o
   2   8  12     3460.51     3462.80     52.54 o
   3   8  12       49.12       61.30     11.09 o
   4   8  12      326.35      326.02     17.16 o
   5   8  12      803.61      826.70     25.95 o
   6   8  12     3312.49     3296.99     57.10 o
   7   8  12    10805.02    10964.30    135.40 o
   8   8  12      724.39      679.77     30.11 o
   9   8  12      465.48      460.33     37.55 o
  10   8  12      119.09      126.74     27.68 o
  11   8  12       81.70        8.68     37.11 o
   1   9  12     3110.78     3151.11     51.21 o
   2   9  12     1997.17     2007.72     39.49 o
   3   9  12     8562.82     8293.56     98.54 o
   4   9  12     4663.38     4688.55     66.12 o
   5   9  12     5768.62     5774.17     85.12 o
   6   9  12     1338.05     1346.21     36.04 o
   7   9  12      142.16      183.16     17.04 o
   8   9  12      855.60      791.66     34.34 o
   9   9  12     3188.39     3147.28     71.73 o
  10   9  12      999.48      873.65     50.89 o
   0  10  12     7210.59     7027.57    126.40 o
   1  10  12     7295.89     7199.11     94.47 o
   2  10  12     5247.83     5212.52     72.71 o
   3  10  12      181.60      220.47     16.82 o
   4  10  12       55.51       52.09     13.95 o
   5  10  12     2501.30     2433.75     51.22 o
   6  10  12     1390.25     1312.33     37.52 o
   7  10  12     4164.65     4207.91     71.44 o
   8  10  12      931.85      889.30     37.56 o
   9  10  12     2054.25     2098.00     61.82 o
   1  11  12     1099.50     1081.30     32.89 o
   2  11  12     3478.37     3465.69     60.37 o
   3  11  12     7912.84     7959.06    105.38 o
   4  11  12     4693.70     4565.20     77.13 o
   5  11  12     2507.47     2465.76     53.50 o
   6  11  12      196.53      173.27     19.26 o
   7  11  12       28.48       46.00     15.57 o
   8  11  12       84.54       89.30     22.85 o
   0  12  12     2165.57     2208.58     65.91 o
   1  12  12     3709.10     3757.04     69.00 o
   2  12  12     2122.80     2075.61     49.71 o
   3  12  12      863.66      801.51     37.12 o
   4  12  12       18.51        2.70     15.21 o
   5  12  12     2175.80     2177.92     52.21 o
   6  12  12      193.09      187.29     21.17 o
   1  13  12       62.87       70.34     18.18 o
   2  13  12      512.77      529.38     29.26 o
   3  13  12     2066.65     2099.82     55.83 o
   4  13  12     1284.98     1200.76     43.32 o
   5  13  12      131.77      103.48     24.90 o
   0  14  12      469.43      516.31     43.66 o
   1  14  12      112.83      119.69     28.65 o
   1   1  13      107.50       87.63      8.60 o
   2   1  13     1227.19     1253.73     28.44 o
   3   1  13     2878.87     2855.25     45.77 o
   4   1  13     3886.56     4036.34     62.81 o
   5   1  13      540.96      562.38     25.48 o
   6   1  13       33.76       47.14     12.42 o
   7   1  13      214.07      207.35     15.99 o
   8   1  13       83.67       77.06     13.29 o
   9   1  13        4.31       14.30     14.35 o
  10   1  13     1791.24     1746.32     44.83 o
  11   1  13      222.71      236.44     22.68 o
  12   1  13      372.82      396.52     30.75 o
   0   2  13     2236.89     2270.32     45.58 o
   1   2  13      126.13      182.23     15.06 o
   2   2  13     4417.53     4713.91     72.53 o
   3   2  13     1228.26     1384.68     62.18 o
   4   2  13     2642.23     2910.59    114.31 o
   5   2  13      820.14      829.50     28.27 o
   6   2  13     3635.35     3774.20     65.92 o
   7   2  13       18.27       33.13     10.58 o
   8   2  13     2509.97     2481.31     45.93 o
   9   2  13       46.40       44.69     14.34 o
  10   2  13      517.54      500.54     26.12 o
  11   2  13      475.25      491.66     28.28 o
  12   2  13     1945.58     1934.87     72.37 o
   1   3  13      757.20      838.10     48.42 o
   2   3  13     6030.17     6089.56     81.76 o
   3   3  13     4512.34     4555.33     76.27 o
   4   3  13    21345.83    21424.58    229.95 o
   5   3  13     1979.41     1915.71     38.01 o
   6   3  13      260.86      261.15     19.09 o
   7   3  13      302.72      277.15     16.55 o
   8   3  13       29.32       44.00     12.49 o
   9   3  13       11.75       -5.39     11.94 o
  10   3  13     9451.63     9500.81    164.23 o
  11   3  13       11.67      -19.38     22.07 o
  12   3  13     1586.37     1627.46     75.40 o
   0   4  13     4459.00     4400.94    100.90 o
   1   4  13     3832.33     3901.32     87.97 o
   2   4  13    11457.00    11660.79    135.14 o
   3   4  13     3176.50     3495.97    128.15 o
   4   4  13     2966.70     2903.34     51.35 o
   5   4  13      822.34      838.26     28.37 o
   6   4  13    12627.83    12787.96    143.91 o
   7   4  13       92.33       83.36     10.38 o
   8   4  13    11662.97    11323.63    127.95 o
   9   4  13      131.10      109.83     20.14 o
  10   4  13     1291.75     1252.90     51.42 o
  11   4  13      146.44      171.76     31.75 o
  12   4  13     2094.27     2263.52     80.73 o
   1   5  13        1.46        4.37      8.32 o
   2   5  13     5772.40     5821.27     74.23 o
   3   5  13      639.69      680.85     21.16 o
   4   5  13    20309.00    20557.36    208.95 o
   5   5  13      640.71      622.60     20.30 o
   6   5  13      995.34     1005.35     25.48 o
   7   5  13       34.20       14.31      9.19 o
   8   5  13     1450.60     1535.34     37.14 o
   9   5  13      192.11      159.03     23.91 o
  10   5  13    10063.93     9886.15    171.07 o
  11   5  13     1040.78     1090.64     56.53 o
   0   6  13     7067.56     6962.41    127.47 o
   1   6  13     5253.46     5234.11     69.95 o
   2   6  13     6941.04     6845.73     81.81 o
   3   6  13     1463.86     1427.29     30.65 o
   4   6  13     2159.58     2043.80     39.41 o
   5   6  13        6.57       -5.90      8.67 o
   6   6  13    11476.71    11579.56    130.90 o
   7   6  13      152.29      161.19     17.61 o
   8   6  13    12703.47    12590.57    165.60 o
   9   6  13      788.77      792.54     40.14 o
  10   6  13      836.11      819.90     46.86 o
  11   6  13        7.69        0.69     22.53 o
   1   7  13     1024.45      993.19     27.58 o
   2   7  13     5462.08     5339.38     69.72 o
   3   7  13     1387.76     1317.79     30.54 o
   4   7  13     5725.29     5864.11     85.49 o
   5   7  13      160.58      117.42     13.15 o
   6   7  13     1721.20     1788.96     64.28 o
   7   7  13      112.02       88.05     15.44 o
   8   7  13     1084.16     1129.99     37.56 o
   9   7  13       77.09       80.39     24.58 o
  10   7  13     3713.45     3658.74     93.90 o
   0   8  13     6461.69     6251.85    122.57 o
   1   8  13      356.85      329.73     18.66 o
   2   8  13        0.57        0.43      9.92 o
   3   8  13      251.12      254.03     16.37 o
   4   8  13      522.54      498.32     21.96 o
   5   8  13       72.18       53.51     12.38 o
   6   8  13     2687.37     2813.52     53.06 o
   7   8  13      155.49      160.60     16.02 o
   8   8  13     2457.08     2412.83     56.51 o
   9   8  13       78.86       62.60     24.47 o
  10   8  13      254.76      232.68     33.28 o
   1   9  13      794.95      824.63     27.70 o
   2   9  13     2458.94     2321.78     49.03 o
   3   9  13      166.07      148.11     16.55 o
   4   9  13        3.08       27.50     11.62 o
   5   9  13      368.28      386.13     22.21 o
   6   9  13      891.55      830.29     30.14 o
   7   9  13      763.12      692.38     37.36 o
   8   9  13      201.44      214.39     22.91 o
   9   9  13        6.26        5.11     17.61 o
   0  10  13      585.23      509.57     35.37 o
   1  10  13        6.14       -2.45     11.47 o
   2  10  13     3567.58     3414.15     58.97 o
   3  10  13      668.35      692.36     29.92 o
   4  10  13      238.61      245.65     20.22 o
   5  10  13       19.76       28.68     13.62 o
   6  10  13       18.11       28.76     14.18 o
   7  10  13      138.16      128.97     17.82 o
   8  10  13      244.08      211.44     29.85 o
   1  11  13       67.61       65.68     14.45 o
   2  11  13      428.00      459.04     25.93 o
   3  11  13     1174.44     1145.79     39.27 o
   4  11  13     2920.33     2756.69     78.30 o
   5  11  13        3.76        5.68     14.67 o
   6  11  13        7.44       -7.06     13.90 o
   7  11  13      177.12      124.89     23.20 o
   0  12  13     3749.78     3702.22    142.86 o
   1  12  13      243.79      224.46     21.66 o
   2  12  13     2945.03     2889.40     64.36 o
   3  12  13        1.33        4.31     15.03 o
   4  12  13      483.11      485.40     29.62 o
   5  12  13      197.52      212.39     23.33 o
   1  13  13      193.64      217.72     26.26 o
   2  13  13     4966.79     4926.75     91.54 o
   3  13  13      853.48      879.27     39.03 o
   0   0  14    14337.67    16472.80    553.10 o
   1   0  14     4602.64     4415.17     91.27 o
   2   0  14      946.10     1548.39     68.35 o
   3   0  14      406.05      378.30     27.74 o
   4   0  14      526.45      661.43     63.28 o
   5   0  14     2243.15     2325.35     65.85 o
   6   0  14    15009.74    14746.47    279.98 o
   7   0  14     4101.34     4124.74    108.93 o
   8   0  14     8988.26     8992.29    246.98 o
   9   0  14       47.71       51.20     21.74 o
  10   0  14        0.86      -11.05     20.90 o
  11   0  14        1.11        8.37     21.81 o
  12   0  14      803.86      801.36     73.85 o
   1   1  14     1097.78     1157.80     33.90 o
   2   1  14    12786.89    13280.04    161.55 o
   3   1  14     1242.10     1284.37     36.93 o
   4   1  14     9820.45     9573.42    119.87 o
   5   1  14     2767.31     2639.42     50.25 o
   6   1  14     4648.59     4615.68     72.88 o
   7   1  14      947.66      978.16     29.65 o
   8   1  14     7246.79     7271.68     96.02 o
   9   1  14      880.35      958.42     36.75 o
  10   1  14     2579.85     2610.77     63.56 o
  11   1  14      718.08      714.13     36.85 o
  12   1  14     6883.44     7022.23    253.35 o
   0   2  14    17449.06    17928.76    317.35 o
   1   2  14     1940.30     2460.16    180.95 o
   2   2  14     1708.27     1754.56     39.93 o
   3   2  14      191.85      189.20     21.41 o
   4   2  14       28.30       76.08     16.86 o
   5   2  14      950.66      940.15     33.14 o
   6   2  14    11151.29    10930.42    142.20 o
   7   2  14     1577.81     1647.33     54.22 o
   8   2  14     3880.00     3804.23     68.53 o
   9   2  14       14.03       23.17     16.41 o
  10   2  14       22.31       21.18     16.20 o
  11   2  14      109.60       88.10     22.95 o
   1   3  14      127.18      162.24     16.14 o
   2   3  14     1379.98     1567.16     41.85 o
   3   3  14     3644.90     3822.73     70.52 o
   4   3  14     2147.87     2142.14     56.81 o
   5   3  14       79.71       70.02     13.11 o
   6   3  14      366.25      341.51     20.22 o
   7   3  14        1.46       -5.08     10.34 o
   8   3  14     2612.80     2363.41     51.61 o
   9   3  14      875.49      856.51     36.65 o
  10   3  14     4081.98     4091.04    105.70 o
  11   3  14       29.61       27.38     25.99 o
   0   4  14     3818.41     3870.13     83.56 o
   1   4  14      264.05      263.10     24.79 o
   2   4  14     1503.74     1461.15     34.50 o
   3   4  14       90.27      109.57     14.26 o
   4   4  14        5.37        5.61     11.37 o
   5   4  14      109.57       99.27     13.74 o
   6   4  14      618.46      600.08     23.89 o
   7   4  14        5.15       -3.61      8.91 o
   8   4  14      221.23      204.35     14.79 o
   9   4  14       31.40        6.56     18.76 o
  10   4  14      141.84      181.86     31.11 o
  11   4  14      263.87      253.35     36.15 o
   1   5  14       33.53       30.30     10.81 o
   2   5  14       11.50       30.98     10.07 o
   3   5  14      159.19      158.91     14.46 o
   4   5  14       24.67       23.98      9.68 o
   5   5  14      165.58      136.32     13.23 o
   6   5  14     1373.15     1408.04     32.46 o
   7   5  14       45.14       28.08     10.96 o
   8   5  14      565.98      549.66     26.96 o
   9   5  14        1.79       -4.65     20.08 o
  10   5  14      556.15      495.72     43.04 o
  11   5  14        0.17      -26.41     26.41 o
   0   6  14     4855.59     4814.96    124.06 o
   1   6  14       16.31       15.00      9.92 o
   2   6  14       58.15       63.88     12.61 o
   3   6  14      415.48      421.42     19.83 o
   4   6  14      932.73      958.98     27.76 o
   5   6  14        0.10       -0.99      9.87 o
   6   6  14     5330.99     5305.09     73.84 o
   7   6  14      530.46      552.43     27.76 o
   8   6  14      605.25      557.70     28.02 o
   9   6  14       15.72       21.35     22.12 o
  10   6  14        4.47       -0.71     22.56 o
   1   7  14        5.05       -5.37     10.36 o
   2   7  14     1401.06     1367.68     34.57 o
   3   7  14     1293.21     1269.34     34.47 o
   4   7  14     1344.19     1337.71     33.41 o
   5   7  14      822.97      729.90     25.63 o
   6   7  14     2382.06     2335.50     47.58 o
   7   7  14      107.96       95.95     14.64 o
   8   7  14     5947.12     6115.98    100.14 o
   9   7  14      731.58      664.69     52.80 o
  10   7  14     1359.08     1289.77     57.77 o
   0   8  14    11163.80    10834.58    206.84 o
   1   8  14      848.54      856.59     29.20 o
   2   8  14      398.27      427.41     21.19 o
   3   8  14      121.80       95.42     14.33 o
   4   8  14      280.29      271.72     18.87 o
   5   8  14      181.19      164.97     21.44 o
   6   8  14     8502.03     8533.70    114.07 o
   7   8  14     1024.75      929.85     38.53 o
   8   8  14     4866.35     4744.60     86.41 o
   9   8  14       28.71       -2.59     16.98 o
   1   9  14      411.16      413.07     22.95 o
   2   9  14     7392.85     7237.42    101.25 o
   3   9  14      830.65      779.20     29.40 o
   4   9  14     5328.88     5202.47     86.31 o
   5   9  14     1594.40     1551.10     42.53 o
   6   9  14     1620.55     1565.95     44.32 o
   7   9  14       26.23       12.16     17.56 o
   8   9  14     2137.37     2225.81     57.31 o
   0  10  14     6203.28     5994.14    139.71 o
   1  10  14     1219.45     1121.58     35.44 o
   2  10  14     1490.74     1512.76     41.34 o
   3  10  14       53.93       53.00     15.67 o
   4  10  14     2166.61     2209.89     53.00 o
   5  10  14      252.84      202.10     20.61 o
   6  10  14     4164.09     4136.64     76.70 o
   7  10  14     1151.11     1128.12     45.55 o
   1  11  14      381.70      359.56     23.23 o
   2  11  14     4357.73     4404.21     81.58 o
   3  11  14      392.49      358.77     26.01 o
   4  11  14     5181.90     5330.88     95.79 o
   5  11  14      414.34      340.67     25.77 o
   6  11  14      540.17      446.05     33.61 o
   0  12  14     1598.62     1498.53     70.81 o
   1  12  14      445.05      425.45     29.80 o
   2  12  14     2608.17     2547.36     61.72 o
   3  12  14       88.79       59.80     18.93 o
   1   1  15        0.22        9.26     11.33 o
   2   1  15     1004.98     1163.48     39.35 o
   3   1  15     3076.65     3167.79     68.65 o
   4   1  15      251.15      338.52     35.35 o
   5   1  15      780.04      732.89     32.86 o
   6   1  15      162.31      163.05     21.59 o
   7   1  15        6.88       -0.30     13.17 o
   8   1  15      140.10      137.37     21.27 o
   9   1  15      497.90      508.13     35.08 o
  10   1  15      476.55      375.60     29.70 o
  11   1  15      372.42      319.00     30.28 o
   0   2  15      429.88      424.60     32.83 o
   1   2  15     3696.77     3752.93     68.89 o
   2   2  15     1304.11     1349.31     42.26 o
   3   2  15     3136.80     3132.72     68.44 o
   4   2  15     1474.66     1522.39     54.03 o
   5   2  15     2022.58     1981.19     53.06 o
   6   2  15       53.69       36.95     14.11 o
   7   2  15     1718.73     1754.58     46.53 o
   8   2  15     1078.30     1060.67     40.66 o
   9   2  15     1468.85     1544.24     53.20 o
  10   2  15      373.02      423.68     30.29 o
  11   2  15      559.67      534.55     34.58 o
   1   3  15       11.69      126.09     28.64 o
   2   3  15     1616.46     1602.35     48.67 o
   3   3  15    14451.39    14556.03    291.75 o
   4   3  15     1736.32     1832.48     46.11 o
   5   3  15     4457.39     4490.25     80.25 o
   6   3  15       69.05       62.15     14.85 o
   7   3  15      106.33       95.95     16.80 o
   8   3  15      266.77      301.84     25.26 o
   9   3  15     3054.23     2930.55     95.28 o
  10   3  15     3380.17     3189.47     80.44 o
   0   4  15     1590.27     1515.94     49.05 o
   1   4  15    12682.99    12308.98    153.86 o
   2   4  15     1893.41     1826.40     45.52 o
   3   4  15     3898.48     3787.80     71.42 o
   4   4  15     1314.01     1282.86     39.14 o
   5   4  15     6474.12     6444.78    103.71 o
   6   4  15     1332.31     1276.47     34.37 o
   7   4  15     4426.84     4272.07     70.17 o
   8   4  15     1883.48     1781.93     40.57 o
   9   4  15     3835.16     3730.89    111.40 o
  10   4  15      386.75      458.92     52.62 o
   1   5  15      614.03      594.85     23.64 o
   2   5  15      514.68      519.47     26.45 o
   3   5  15    14534.67    14339.43    174.25 o
   4   5  15     3397.33     3479.43     66.29 o
   5   5  15     5937.06     5991.44     88.93 o
   6   5  15      189.32      159.81     14.98 o
   7   5  15      330.35      335.41     20.56 o
   8   5  15       38.88       48.99     16.27 o
   9   5  15     2894.61     2795.91     68.33 o
  10   5  15     3138.92     3239.50    110.36 o
   0   6  15      372.10      294.47     33.16 o
   1   6  15    10273.90    10142.58    124.58 o
   2   6  15      618.02      631.52     41.69 o
   3   6  15      827.67      863.70     30.16 o
   4   6  15      167.98      146.66     16.06 o
   5   6  15     2607.35     2778.50     51.95 o
   6   6  15     2562.32     2588.70     52.62 o
   7   6  15     4389.21     4244.56     71.75 o
   8   6  15     1982.17     1918.00     52.27 o
   9   6  15     3264.18     3009.36     72.29 o
   1   7  15     3831.60     3612.01     61.55 o
   2   7  15      986.58      984.72     32.35 o
   3   7  15     5754.20     5682.10     88.13 o
   4   7  15     1983.04     1844.20     65.70 o
   5   7  15     3774.45     3703.84     66.84 o
   6   7  15      428.95      434.30     23.73 o
   7   7  15       40.05       22.62     13.57 o
   8   7  15      456.14      438.41     29.40 o
   9   7  15      884.63      842.66     39.70 o
   0   8  15      373.85      366.05     53.75 o
   1   8  15     3070.14     2994.51     59.58 o
   2   8  15        0.19        5.94     11.79 o
   3   8  15        6.43      -12.15     12.67 o
   4   8  15       33.23       47.96     13.52 o
   5   8  15        2.55       10.99     16.68 o
   6   8  15      766.84      820.64     38.79 o
   7   8  15     1701.57     1670.02     52.03 o
   8   8  15      494.22      452.73     30.88 o
   1   9  15     1000.91      924.20     34.28 o
   2   9  15      315.93      304.32     22.89 o
   3   9  15        7.26       15.86     12.83 o
   4   9  15        0.29       12.76     13.61 o
   5   9  15      336.22      365.32     24.58 o
   6   9  15      296.08      242.04     21.92 o
   7   9  15       15.03       22.81     19.04 o
   0  10  15      531.11      520.45     38.57 o
   1  10  15        0.36        0.10     14.47 o
   2  10  15      367.80      347.04     24.80 o
   3  10  15      123.26       59.20     17.22 o
   4  10  15       27.60       20.05     15.42 o
   5  10  15      471.83      418.33     27.45 o
   6  10  15      202.30      153.28     20.53 o
   1  11  15      233.84      200.91     23.92 o
   2  11  15      158.80      122.98     21.55 o
   3  11  15     2814.00     2917.64     65.62 o
   4  11  15      585.44      578.11     31.84 o
   0   0  16     1869.02     1697.00    106.85 o
   1   0  16     7992.42     7918.86    206.52 o
   2   0  16       34.62       56.57     23.33 o
   3   0  16      268.29      367.87     38.70 o
   4   0  16       56.67       49.00     24.14 o
   5   0  16      839.81      871.65     73.85 o
   6   0  16     2685.54     2570.33     98.40 o
   7   0  16    17252.22    17276.44    393.14 o
   8   0  16     1985.05     2213.55     90.38 o
   9   0  16     2289.03     2286.99    126.49 o
  10   0  16        2.17       10.08     26.60 o
   1   1  16    10457.31    11182.71    204.72 o
   2   1  16        2.79      278.06    155.56 o
   3   1  16     6254.27     6268.56    111.32 o
   4   1  16     1385.55     1342.83     44.05 o
   5   1  16    13358.18    12716.84    193.06 o
   6   1  16      288.45      320.69     27.87 o
   7   1  16      162.05      193.67     25.97 o
   8   1  16      687.85      686.41     37.39 o
   9   1  16     2538.63     2599.57     71.48 o
  10   1  16      594.16      552.85     35.79 o
   0   2  16       32.65       26.94     23.25 o
   1   2  16     8888.57     8853.57    142.93 o
   2   2  16       48.93       32.36     14.55 o
   3   2  16      129.91      114.75     18.48 o
   4   2  16      538.32      564.28     34.59 o
   5   2  16      991.89     1028.36     37.70 o
   6   2  16     1344.88     1357.09     46.96 o
   7   2  16     9467.87     9185.73    138.21 o
   8   2  16     1061.90     1015.64     41.61 o
   9   2  16     1819.61     1861.27     65.83 o
  10   2  16      262.89      232.52     27.38 o
   1   3  16       30.36      197.84     83.23 o
   2   3  16      195.68      205.75     21.28 o
   3   3  16     1846.50     1856.65     47.64 o
   4   3  16        3.11       12.34     12.91 o
   5   3  16     1082.60     1101.21     37.76 o
   6   3  16        2.73      -11.59     12.81 o
   7   3  16       48.92       36.74     16.59 o
   8   3  16       95.51       92.68     19.83 o
   9   3  16     3375.87     3216.89     82.77 o
  10   3  16      366.83      300.12     55.00 o
   0   4  16      522.92      524.34     35.98 o
   1   4  16     1362.75     1475.71     38.02 o
   2   4  16      465.97      423.92     25.07 o
   3   4  16     1420.78     1336.03     40.64 o
   4   4  16      445.07      384.93     25.22 o
   5   4  16      285.10      267.59     22.28 o
   6   4  16        8.47        0.12     11.73 o
   7   4  16      466.97      402.24     23.10 o
   8   4  16      200.44      195.43     24.02 o
   9   4  16      985.16      974.79     45.24 o
   1   5  16     1575.55     1642.63     91.40 o
   2   5  16       85.81       88.29     14.80 o
   3   5  16      105.38      108.60     15.83 o
   4   5  16      379.26      360.12     21.46 o
   5   5  16      359.37      360.13     21.45 o
   6   5  16       41.18       24.09     12.57 o
   7   5  16        2.20        4.09     13.59 o
   8   5  16      218.93      244.88     30.06 o
   9   5  16        3.35       14.27     20.25 o
   0   6  16      199.46      174.18     26.70 o
   1   6  16     4573.11     4582.31     76.60 o
   2   6  16      147.50      150.65     21.55 o
   3   6  16       96.17       70.04     14.92 o
   4   6  16      123.71      101.28     15.97 o
   5   6  16       13.70       24.60     13.07 o
   6   6  16      351.77      340.00     22.89 o
   7   6  16     3305.26     3338.79     63.11 o
   8   6  16        2.29      -16.38     16.38 o
   1   7  16     2936.37     2955.46     59.71 o
   2   7  16      595.35      596.54     27.42 o
   3   7  16     1638.14     1585.95     42.69 o
   4   7  16      138.79      130.86     17.35 o
   5   7  16     1788.31     1754.76     47.34 o
   6   7  16       54.14       71.34     16.38 o
   7   7  16      108.12      115.49     21.83 o
   8   7  16       28.82       45.57     56.57 o
   0   8  16     1607.82     1573.42    109.13 o
   1   8  16     9666.80     9533.38    136.15 o
   2   8  16        6.93        2.40     13.78 o
   3   8  16      146.41      156.63     20.92 o
   4   8  16      468.43      499.56     28.71 o
   5   8  16      721.16      691.07     37.50 o
   6   8  16      502.42      500.92     27.49 o
   7   8  16     9411.23     9299.98    149.61 o
   1   9  16     4538.96     4669.29     98.89 o
   2   9  16     1195.74     1212.71     39.90 o
   3   9  16     7804.78     7751.38    124.30 o
   4   9  16      130.73      103.62     18.59 o
   5   9  16     6148.40     6060.95     99.77 o
   0  10  16      390.60      398.49     40.52 o
   1  10  16     5373.49     5396.45     98.81 o
   2  10  16        3.13       -5.01     16.46 o
   3  10  16       32.62       38.88     18.94 o
   4  10  16      444.71      415.86     27.88 o
   1   1  17      326.92      355.61     27.88 o
   2   1  17      675.65      626.04     35.15 o
   3   1  17      761.88      790.84     40.59 o
   4   1  17     2013.31     2120.71     63.90 o
   5   1  17      191.41      202.17     33.19 o
   6   1  17      100.36       64.26     20.79 o
   7   1  17       47.21       44.77     18.55 o
   8   1  17       14.48       22.35     21.73 o
   9   1  17       11.06       36.76     20.50 o
   0   2  17     1019.23     1041.71     62.22 o
   1   2  17      737.80      833.43     40.11 o
   2   2  17     1219.71     1307.66     49.05 o
   3   2  17       62.23      111.33     32.93 o
   4   2  17       15.12       38.46     17.64 o
   5   2  17     1880.16     1821.50     49.66 o
   6   2  17     2170.74     2173.93     55.48 o
   7   2  17        2.86       28.48     18.12 o
   8   2  17     1473.55     1532.75     61.22 o
   9   2  17     1428.91     1436.12     61.08 o
   1   3  17      152.22      136.61     22.10 o
   2   3  17     2751.48     2711.76     73.89 o
   3   3  17     5836.69     5812.91     98.84 o
   4   3  17     7052.12     7078.73    114.00 o
   5   3  17      439.91      509.67     30.76 o
   6   3  17      419.27      376.75     26.75 o
   7   3  17      120.06       98.04     20.87 o
   8   3  17       89.24       69.10     21.11 o
   0   4  17     9415.65     9193.98    189.54 o
   1   4  17     1621.69     1598.81     43.55 o
   2   4  17     7567.15     7492.46    107.42 o
   3   4  17      345.96      412.91     39.09 o
   4   4  17     1064.74     1054.94     38.66 o
   5   4  17     3911.93     3879.02     69.02 o
   6   4  17     1936.80     1883.74     47.85 o
   7   4  17     1646.36     1627.01     44.43 o
   8   4  17     3333.07     3204.38    110.20 o
   1   5  17      149.83      168.72     19.09 o
   2   5  17     4450.68     4312.80     74.46 o
   3   5  17     5881.41     5809.30     90.85 o
   4   5  17     4876.74     5111.62     83.40 o
   5   5  17      625.51      640.54     27.95 o
   6   5  17      152.51      104.20     17.28 o
   7   5  17        0.55        2.63     14.78 o
   8   5  17      430.89      374.85     31.05 o
   0   6  17     9739.72     9375.89    196.10 o
   1   6  17     1440.55     1382.89     42.24 o
   2   6  17     6133.67     6065.08     94.81 o
   3   6  17      522.01      530.02     27.12 o
   4   6  17      316.57      282.59     21.81 o
   5   6  17     2666.23     2713.60     60.86 o
   6   6  17      816.11      815.14     33.87 o
   7   6  17     4873.22     4851.02    101.93 o
   1   7  17      215.00      230.14     27.05 o
   2   7  17     3433.16     3423.42     70.85 o
   3   7  17      948.48      965.88     35.16 o
   4   7  17     2867.72     2853.36     59.91 o
   5   7  17     2033.97     2001.50     52.73 o
   6   7  17      245.58      200.53     21.66 o
   0   8  17     2609.78     2600.94     96.19 o
   1   8  17      371.04      352.41     26.69 o
   2   8  17      373.44      352.15     26.19 o
   3   8  17       78.12       65.60     16.80 o
   4   8  17      306.73      298.55     25.00 o
   5   8  17      266.15      268.34     24.32 o
   1   9  17     1569.44     1637.29     50.40 o
   2   9  17       24.20       20.13     20.61 o
   3   9  17        1.41      -16.42     16.42 o
   0   0  18    20649.50    21471.71    675.66 o
   1   0  18       38.88        1.57     24.44 o
   2   0  18     1243.83     1377.49    107.63 o
   3   0  18      156.52      139.68     32.76 o
   4   0  18      145.49       99.56     51.07 o
   5   0  18      195.61      123.47     33.96 o
   6   0  18    12489.04    12460.31    307.06 o
   7   0  18      335.61      355.28     78.56 o
   8   0  18     5832.59     5741.46    172.00 o
   1   1  18        2.54       19.29     17.61 o
   2   1  18     9856.60     9857.20    179.35 o
   3   1  18      217.64      194.30     25.12 o
   4   1  18     7514.17     7234.35    142.75 o
   5   1  18       38.68       28.98     20.64 o
   6   1  18     3504.50     3535.23     90.27 o
   7   1  18        9.24      -18.67     18.67 o
   8   1  18     3593.24     3498.48    122.40 o
   0   2  18    12253.77    11652.68    289.68 o
   1   2  18        2.75      173.59     65.09 o
   2   2  18     1364.54     1324.78     52.11 o
   3   2  18      210.21      222.75     26.68 o
   4   2  18      349.65      417.10     32.92 o
   5   2  18      467.07      423.79     30.41 o
   6   2  18     7368.72     7169.02    119.12 o
   7   2  18      156.29      144.90     25.16 o
   1   3  18       59.46       18.43     18.15 o
   2   3  18     3270.36     3462.94     88.24 o
   3   3  18       28.23       33.11     17.64 o
   4   3  18     3115.11     2923.45     71.59 o
   5   3  18        3.43       -2.91     15.53 o
   6   3  18      316.80      290.40     28.69 o
   7   3  18      214.55      201.54     26.27 o
   0   4  18      538.38      489.96     56.23 o
   1   4  18       27.30       23.30     22.13 o
   2   4  18      609.82      596.77     31.08 o
   3   4  18      758.45      749.75     32.48 o
   4   4  18      587.53      632.18     30.23 o
   5   4  18      142.27      120.12     17.69 o
   6   4  18      905.73      746.82     36.84 o
   7   4  18       19.44       18.05     16.02 o
   1   5  18       41.78       37.49     15.70 o
   2   5  18       16.27        5.24     14.33 o
   3   5  18       49.14       34.51     15.69 o
   4   5  18      207.17      183.95     20.83 o
   5   5  18       30.72       23.75     15.09 o
   6   5  18      488.80      454.15     27.41 o
   0   6  18     3961.13     3836.36    147.95 o
   1   6  18      231.95      224.06     22.43 o
   2   6  18       16.23       12.78     15.10 o
   3   6  18        7.62      -11.42     14.23 o
   4   6  18      347.56      324.39     24.51 o
   5   6  18       64.45       37.69     17.15 o
   1   7  18       60.62       54.56     18.37 o
   2   7  18     2535.43     2504.41     60.72 o
   3   7  18      298.31      278.59     24.97 o
   4   7  18     1354.28     1354.12     48.52 o
   0   8  18     7913.73     7649.81    177.00 o
   1   8  18       12.00       -6.53     16.44 o
   2   8  18      821.26      728.80     35.78 o
   1   1  19       32.65       16.89     18.78 o
   2   1  19       44.97       83.14     22.10 o
   3   1  19     2043.04     2061.52     66.99 o
   4   1  19      843.28      925.04     46.26 o
   5   1  19      339.89      315.60     31.63 o
   6   1  19       63.27       66.42     21.72 o
   0   2  19      492.74      426.33     46.67 o
   1   2  19      554.30      546.77     36.82 o
   2   2  19     2790.78     2952.41     93.23 o
   3   2  19      236.84      246.31     29.41 o
   4   2  19     1022.93     1022.42     45.36 o
   5   2  19     1303.15     1301.57     49.25 o
   6   2  19      814.05      849.58     41.50 o
   1   3  19       43.76       67.27     21.50 o
   2   3  19     1279.62     1238.90     46.99 o
   3   3  19     5896.91     5896.24    113.11 o
   4   3  19     5430.79     5473.38    108.77 o
   5   3  19     1747.25     1741.33     56.47 o
   0   4  19     1723.32     1660.01     67.91 o
   1   4  19     5810.65     5738.29     99.46 o
   2   4  19     4588.99     4601.26     86.19 o
   3   4  19     1059.81     1151.71     42.39 o
   4   4  19      448.62      419.15     27.63 o
   5   4  19     1594.84     1642.30     48.08 o
   1   5  19      936.94      900.64     37.48 o
   2   5  19     2580.64     2580.22     61.59 o
   3   5  19     2971.99     3017.52     67.58 o
   4   5  19     6297.15     6272.04    106.82 o
   0   6  19     3624.52     3403.62    103.49 o
   1   6  19     5858.95     5663.75    145.00 o
   2   6  19     2035.06     1938.45     53.82 o
   3   6  19     1066.24     1123.82     51.26 o
   0   0  20     1230.67     1202.04    106.85 o
   1   0  20     5241.04     5529.17    174.78 o
   2   0  20       40.72       47.72     32.76 o
   3   0  20        8.46      -25.14     25.25 o
   4   0  20      535.28      504.45     54.92 o
   1   1  20     2379.42     2658.53     79.64 o
   2   1  20       17.87       51.43     22.91 o
   3   1  20     4656.75     4623.86    110.31 o
   4   1  20        9.83       31.22     22.18 o
   0   2  20      137.87      152.74     52.64 o
   1   2  20     3549.35     3649.17     95.57 o
   2   2  20        4.46        3.56     19.43 o
   3   2  20       86.12      113.28     26.08 o
   1   3  20     1128.36     1219.76     59.19 o
   2   3  20      127.94       95.18     22.36 o
   3   3  20     1083.31     1067.70     46.19 o
   0   4  20      138.52      116.93     28.63 o
   1   4  20      411.84      391.43     28.14 o
 
